# Supplementary material for: Bispecific antibodies and CAR T cells targeting a TP53 mutation–associated neoantigen show discordant affinity requirements
Source: J Clin Invest. 2026 Jan 16;136(2):e192885. doi: 10.1172/JCI192885 (PMC12807468; doi:10.1172/JCI192885)
Supplement: Supplemental table 3 [file jci-136-192885-s208.xlsx]

## Sheet: S3. Plasmid Sequences
Supplementary Table 3. Plasmid Sequences
Description	Annotation	DNA Sequence
H2 scFv in phagemid vector pADL-10b	pelB SS-H2_VL-linker-H2_VH-FLAG	GCACTTTTCGGGGAAATGTGCGCGGAACCCCTATTTGTTTATTTTTCTAAATACATTCAAATATGTATCCGCTCATGAGACAATAACCCTGATAAATGCTTCAATAATATTGAAAAAGGAAGAGTATGAGTATTCAACATTTCCGTGTCGCCCTTATTCCCTTTTTTGCGGCATTTTGCCTTCCTGTTTTTGCTCACCCAGAAACGCTGGTGAAAGTAAAAGATGCTGAAGATCAGTTGGGTGCACGAGTGGGTTACATCGAACTGGATCTCAACAGCGGTAAGATCCTTGAGAGTTTTCGCCCCGAAGAACGTTTTCCAATGATGAGCACTTTTAAAGTTCTGCTATGTGGCGCGGTATTATCCCGTATTGACGCCGGGCAAGAGCAACTCGGTCGCC…
H2 scDb in Geneart pcDNA3.4-TOPO (site directed mutagenesis, see Note 1)	IL-2 SS-H2_VL-G4S-mUCHT1_VH-G4SG4SG4S-mUCHT1_VL-G4S-H2_VH-HHHHHH	GTTAGGCGTTTTGCGCTGCTTCGCGATGTACGGGCCAGATATACGCGTTGACATTGATTATTGACTAGTTATTAATAGTAATCAATTACGGGGTCATTAGTTCATAGCCCATATATGGAGTTCCGCGTTACATAACTTACGGTAAATGGCCCGCCTGGCTGACCGCCCAACGACCCCCGCCCATTGACGTCAATAATGACGTATGTTCCCATAGTAACGCCAATAGGGACTTTCCATTGACGTCAATGGGTGGAGTATTTACGGTAAACTGCCCACTTGGCAGTACATCAAGTGTATCATATGCCAAGTACGCCCCCTATTGACGTCAATGACGGTAAATGGCCCGCCTGGCATTATGCCCAGTACATGACCTTATGGGACTTTCCTACTTGGCAGTAC…
H2 scDb in Geneart pcDNA3.4-TOPO (codon optimized)	IL-2 SS-H2_VL-G4S-mUCHT1_VH-G4SG4SG4S-mUCHT1_VL-G4S-H2_VH-HHHHHH	GTTAGGCGTTTTGCGCTGCTTCGCGATGTACGGGCCAGATATACGCGTTGACATTGATTATTGACTAGTTATTAATAGTAATCAATTACGGGGTCATTAGTTCATAGCCCATATATGGAGTTCCGCGTTACATAACTTACGGTAAATGGCCCGCCTGGCTGACCGCCCAACGACCCCCGCCCATTGACGTCAATAATGACGTATGTTCCCATAGTAACGCCAATAGGGACTTTCCATTGACGTCAATGGGTGGAGTATTTACGGTAAACTGCCCACTTGGCAGTACATCAAGTGTATCATATGCCAAGTACGCCCCCTATTGACGTCAATGACGGTAAATGGCCCGCCTGGCATTATGCCCAGTACATGACCTTATGGGACTTTCCTACTTGGCAGTAC…
H2-F53S scDb in Geneart pcDNA3.4-TOPO (codon optimized)	IL-2 SS-H2_VL_F53S-G4S-mUCHT1_VH-G4SG4SG4S-mUCHT1_VL-G4S-H2_VH-HHHHHH	GTTAGGCGTTTTGCGCTGCTTCGCGATGTACGGGCCAGATATACGCGTTGACATTGATTATTGACTAGTTATTAATAGTAATCAATTACGGGGTCATTAGTTCATAGCCCATATATGGAGTTCCGCGTTACATAACTTACGGTAAATGGCCCGCCTGGCTGACCGCCCAACGACCCCCGCCCATTGACGTCAATAATGACGTATGTTCCCATAGTAACGCCAATAGGGACTTTCCATTGACGTCAATGGGTGGAGTATTTACGGTAAACTGCCCACTTGGCAGTACATCAAGTGTATCATATGCCAAGTACGCCCCCTATTGACGTCAATGACGGTAAATGGCCCGCCTGGCATTATGCCCAGTACATGACCTTATGGGACTTTCCTACTTGGCAGTAC…
H2-Y57I scDb in Geneart pcDNA3.4-TOPO (codon optimized)	IL-2 SS-H2_VL-G4S-mUCHT1_VH_Y57I-G4SG4SG4S-mUCHT1_VL-G4S-H2_VH-HHHHHH	GTTAGGCGTTTTGCGCTGCTTCGCGATGTACGGGCCAGATATACGCGTTGACATTGATTATTGACTAGTTATTAATAGTAATCAATTACGGGGTCATTAGTTCATAGCCCATATATGGAGTTCCGCGTTACATAACTTACGGTAAATGGCCCGCCTGGCTGACCGCCCAACGACCCCCGCCCATTGACGTCAATAATGACGTATGTTCCCATAGTAACGCCAATAGGGACTTTCCATTGACGTCAATGGGTGGAGTATTTACGGTAAACTGCCCACTTGGCAGTACATCAAGTGTATCATATGCCAAGTACGCCCCCTATTGACGTCAATGACGGTAAATGGCCCGCCTGGCATTATGCCCAGTACATGACCTTATGGGACTTTCCTACTTGGCAGTAC…
H2-F53S Y57I scDb in Geneart pcDNA3.4-TOPO (codon optimized)	IL-2 SS-H2_VL_F53S-G4S-mUCHT1_VH_Y57I-G4SG4SG4S-mUCHT1_VL-G4S-H2_VH-HHHHHH	GTTAGGCGTTTTGCGCTGCTTCGCGATGTACGGGCCAGATATACGCGTTGACATTGATTATTGACTAGTTATTAATAGTAATCAATTACGGGGTCATTAGTTCATAGCCCATATATGGAGTTCCGCGTTACATAACTTACGGTAAATGGCCCGCCTGGCTGACCGCCCAACGACCCCCGCCCATTGACGTCAATAATGACGTATGTTCCCATAGTAACGCCAATAGGGACTTTCCATTGACGTCAATGGGTGGAGTATTTACGGTAAACTGCCCACTTGGCAGTACATCAAGTGTATCATATGCCAAGTACGCCCCCTATTGACGTCAATGACGGTAAATGGCCCGCCTGGCATTATGCCCAGTACATGACCTTATGGGACTTTCCTACTTGGCAGTAC…
AV6-BV11 TCR (seq. TCR-1 in Mog et al.)	[TCR6-11: BV11-2]-mu_TCR_Cβ-P2A-[TCR6-11: AV6]-mu_TCR_Cα-E2A-tNGFR	gacgaaagggcctcgtgatacgcctatttttataggttaatgtcatgataataatggtttcttagacgtcaggtggcacttttcggggaaatgtgcgcggaacccctatttgtttatttttctaaatacattcaaatatgtatccgctcatgagacaataaccctgataaatgcttcaataatattgaaaaaggaagagtatgagtattcaacatttccgtgtcgcccttattcccttttttgcggcattttgccttcctgtttttgctcacccagaaacgctggtgaaagtaaaagatgctgaagatcagttgggtgcacgagtgggttacatcgaactggatctcaacagcggtaagatccttgagagttttcgccccgaagaacgttttccaatga…
H2 CD28z 2nd Generation CAR	CD3g 3'_HA-EF1α_CD8a_SS-H2_VL-G4S_linker-H2_VH-CD8_hinge-CD28_TM-CD28_IC-CD3ζ_IC-P2A-tNGFR-SV40_polyA-CD3g_5'_HA	ttgagatcctttttttctgcgcgtaatctgctgcttgcaaacaaaaaaaccaccgctaccagcggtggtttgtttgccggatcaagagctaccaactctttttccgaaggtaactggcttcagcagagcgcagataccaaatactgttcttctagtgtagccgtagttaggccaccacttcaagaactctgtagcaccgcctacatacctcgctctgctaatcctgttaccagtggctgctgccagtggcgataagtcgtgtcttaccgggttggactcaagacgatagttaccggataaggcgcagcggtcgggctgaacggggggttcgtgcacacagcccagcttggagcgaacgacctacaccgaactgagatacctacagcgtgagctatgaga…
H2 CD3G CAR (seq. TrUC-1 in Mog et al.)	CD3g 3'_HA-EF1α_CD8a_SS-H2_VL-G4S_linker-H2_VH-CD3γ-P2A-tNGFR-SV40_polyA-CD3g_5'_HA	ttgagatcctttttttctgcgcgtaatctgctgcttgcaaacaaaaaaaccaccgctaccagcggtggtttgtttgccggatcaagagctaccaactctttttccgaaggtaactggcttcagcagagcgcagataccaaatactgttcttctagtgtagccgtagttaggccaccacttcaagaactctgtagcaccgcctacatacctcgctctgctaatcctgttaccagtggctgctgccagtggcgataagtcgtgtcttaccgggttggactcaagacgatagttaccggataaggcgcagcggtcgggctgaacggggggttcgtgcacacagcccagcttggagcgaacgacctacaccgaactgagatacctacagcgtgagctatgaga…
H2 Split CAR (seq. STAR-3 in Mog et al.)	TRAC_3'_HA-EF1α-H2_VL-EAAAK-mu_TCR_Cβ-2A-H2_VH-EAAAK-mu_TCR_Cα-E2A-tNGFR-SV40_polyA-TRAC_5'_HA	gacgaaagggcctcgtgatacgcctatttttataggttaatgtcatgataataatggtttcttagacgtcaggtggcacttttcggggaaatgtgcgcggaacccctatttgtttatttttctaaatacattcaaatatgtatccgctcatgagacaataaccctgataaatgcttcaataatattgaaaaaggaagagtatgagtattcaacatttccgtgtcgcccttattcccttttttgcggcattttgccttcctgtttttgctcacccagaaacgctggtgaaagtaaaagatgctgaagatcagttgggtgcacgagtgggttacatcgaactggatctcaacagcggtaagatccttgagagttttcgccccgaagaacgttttccaatga…
Note 1: Initial testing of H2 variants in scDb format used plasmids edited by site-directed mutagenesis of the H2 scDb plasmid with small batch production. Codon changes: R24D AGG to GAC; S26P AGC to CCC; V29D GTG to GAC; V29E GTG to GAG; F53S TTT to AGC; Q90D CAA to GAC; Y57I TAC to ATC; Y57L TAC to CTG. Proteins produced by Geneart were expressed using the above codon-optimized plasmids for eac…
Note 2: Affinity variants of CAR constructs were generated by site-directed mutagenesis of the above H2 CAR plasmids. F53S: TTC to AGC; Y57I TAC to ATC.
Abbreviations:
SS - signal sequence
VH - scFv variable heavy chain
VL - scFv variable light chain
G4S - GGGGS linker
tNGFR - truncated NGFR
HA - homology arm
TM - transmembrane domain
IC - intracellular domain
