# Supplementary material for: Bispecific antibodies and CAR T cells targeting a TP53 mutation–associated neoantigen show discordant affinity requirements
Source: J Clin Invest. 2026 Jan 16;136(2):e192885. doi: 10.1172/JCI192885 (PMC12807468; doi:10.1172/JCI192885)
Supplement: Supporting data values [file jci-136-192885-s209.xlsx]

## Sheet: 1A
	F53S			R24D			S26P			V29D			V29E			Y57I			Y57L			Q90D			Original H2
1e-08	8559.65	6961.01	6765.19	8280.32	7270.19	7249.68	5863.34	5120.61	6546.66	9235.56	7732.23	9176.53	8070.93	6799.6	7964.27	9118.92	7467.25	9060.52	8112.57	8016.7	10261.3	9181.81	7715.59	9199.78	1763.33	1955.37	1614.56	739.113		19.7416	176.774			451.264	316.577	305.952	451.264	294.191	279.98	397.685	294.191	305.952	477.879	402.927	253.695		444.552	200

## Sheet: 1B
	R175H Peptide																											R175WT Peptide
[Peptide] (M)	F53S			R24D			S26P			V29D			V29E			Y57I			Y57L			Q90D			Original H2			H2-F53S			H2-R24D			H2-S26P			H2-V29D			H2-V29E			H2-Y57I			H2-Y57L			H2-Q90D
T Only																												-6.898	1.836		6.871	3.992		-6.34	7.117		13.752	13.166		10.249	18.659		0.259	1.651		1.177	2.593		3.637
1e-11	-28.47	-38.262	-21.386	-17.213	-2.699	14.841	41.178	40.801	40.739	28.597	28.2	35.648	28.78	27.255	27.992	33.39	26.441	22.333	27.959	8.594	39.46	-13.579	-4.253	25.962	13.16	11.63	24.527	-6.328	-6.518	-3.078	16.152	18.422	21.807	57.383	51.118	49.597	42.876	41.969	31.983	45.706	40.26	37.782	50.952	35.852	26.444	31.223	20.433	48.076	11.31
1e-10	-3.286	4.384	-4.637	16.326	24.639	24.921	50.553	60.271	49.238	40.93	49.345	38.838	43.729	46.685	31.568	48.286	49.61	27.457	36.267	34.497	48.65	18.534	31.015	29.233	20.685	15.187	26.586
1e-09	46.128	46.804	49.168	48.52	43.037	49.7	58.853	63.943	61.193	59.33	60.515	54.484	59.461	55.156	50.903	66.888	62.335	53.527	60.214	51.74	61.468	50.237	51.211	51.545	34.409	34.404	38.104
1e-08	62.566	64.476	63.366	61.722	63.482	63.568	62.771	64.774	64.48	69.498	66.774	66.006	69.263	64.609	64.074	64.611	58.985	61.399	62.261	58.331	64.759	63.373	65.447	70.057	62.551	63.371	69.363	8.121	9.183	17.044	24.872	31.639	37.573	59.36	58.176	56.676	48.917	46.904	49.477	49.485	50.392	46.071	55.963	43.802	40.396	42.625	33.716	46.346	23.8
1e-07	72.299	65.832	69.068	69.495	64.817	71.934	67.148	60.27	69.291	74.361	65.164	70.726	72.74	63.327	71.499	69.986	59.386	65.931	66.574	56.233	64.965	68.979	66.228	67.127	67.319	68.216	66.073
1e-06	67.683	69.849	69	70.083	69.011	68.18	61.044	67.888	67.507	71.451	63.828	67.497	70.839	57.866	67.854	69.684	63.003	65.154	66.69	61.972	64.418	65.797	69.255	69.352	64.988	65.309	69.739
1e-05	69.515	75.505	71.462	69.903	72.988	71.507	70.202	73.078	70.468	71.652	72.395	70.138	72.513	71.037	70.358	71.724	69.375	67.452	69.352	66.609	68.435	68.255	73.994	71.707	69.011	71.579	72.275	67.983	65.305	64.994	72.553	65.21	67.65	73.008	67.401	69.656	69.551	67.736	65.859	73.193	68.391	68.235	71.611	63.171	64.348	70.16	56.029	71.002	67.691
[truncated: 5 more columns]

## Sheet: 1C
[scDb] (nM)	R24D			S26P			V29D			V29E			Q90D			Y57L			Original H2			F53S			Y57I			R24D			S26P			V29D			V29E			Q90D			Y57L			Original H2			F53S
0	147.022	188.838	146.889	56.1872	127.944	106.932	61.9078	158.427	236.484	175.436	205.401	282.926	112.077	188.838	139.744	61.9078	155.659	246.521	116.63	105.713	114.328	107.46	127.944	161.048	125.561	186.075	206.051	159.404	105.713	136.153	167.483	224.708	161.048	3.00497	183.313	168.066	93.1746	158.427	150.445	44.0647	130.718	118.001	44.0647	105.713	168.066	314.343	227.465	296.027	151.187
0.1	1329.98	1111.43	984.465	667.24	538.027	470.949	1696.74	1250.24	1263.31	1072.78	1003.47	808.567	1363.47	1490.12	1328.57	1581.25	1459.36	1242.55	159.404	130.718	118.001	1106.27	1086.5	1263.31	1757.62	1565.75	1364.2	213.619	139.038	216.253	102.775	100.146	168.066	116.63	180.55	161.048	23.0528	102.93	136.153	3.00497	111.277	128.933	125.561	111.277	121.66	163.46	141.81	161.048	44.0647
0.3	1644.1	1342.12	1420.66	870.242	959.245	883.261	2002.68	1740.01	1364.2	1482.37	1272.5	1106.16	1853.71	1835.94	1960.71	1964.49	1711.85	1704.26	314.343	186.075	354.229	1644.1	1638.72	1698.26	1983.56	1694.96	1435.52	249.732	188.838	223.021	125.561	169.493	125.304	88.2462	166.727	157.524	98.015	144.581	118.001		80.6222	99.4668	194.83	169.493	246.521		77.8276	95.7058	14.463
1	1557.77	1501.32	1954.64	1203.99	1141.93	1085.4	1872.52	1833.12	2775.91	1428	1518.12	2000.22	1683.55	1810.52	2440.87	1717.87	1793.59	2982.21	639.806	485.851	718.477	2146.29	2162.44	3112.82	1633.6	1915.15	3401.65	314.343	263.276	229.765	231.896	202.642	219.641	387.713	376.004	395.623	378.377	321.044	401.951		63.8298	31.507	327.428	266.029	331.73	44.0647	88.9974	103.209	30.6096
[truncated: 5 more columns]

## Sheet: 1D
[scDb] (nM)	R24D			S26P			V29D			V29E			Q90D			Y57L			Original H2			F53S			Y57I			R24D			S26P			V29D			V29E			Q90D			Y57L			Original H2			F53S
0.1	74.42	72.33	74	62.96	60.16	63.42	77.1	69.51	69.72	70.85	66.88	76.23	61.08	73.11	71.43	66.04	73.28	75.06	7.82	-9.45	5.5	55.4	68.78	59.6	76.15	68.77	86.17	6.95	3.57	13.44	9.55	-1.88	-24.03	1.2	8.47	-4.64	1.34	0.77	-10.62	-2.84	-14.54	-13.28	2.39	6.56	3.77	-5.48	3.02	-0.46	-1.94
0.3	71.98	72.47	76.83	60.84	62.89	66.6	71.72	76.62	68.67	69.75	68.59	73.41	72.76	77.55	58.25	73.88	76.24	79.82	32.05	31.43	28.27	61.94	71.69	71.34	75.52	69.63	77.16	28.15	13.06	23.08	18.23	18.91	-19.77	18.16	10.18	2.65	16.62	10.7	12.61	2.52	-23.97	-20.15	20.85	20.55	19.24	-4.82	1.12	-15.32	-3.06
1	69.65	67.61	39.92	72.45	71.76	62.97	65.71	64.98	34.92	65.93	65.8	22.36	75.71	73.85	29.22	78.89	75.14	52.14	59.39	58.8	38.85	71.68	72.62	35.42	75.92	63.91	38.25	36.6	23.06	37.95	31.44	9.56	3.22	30.23	24.12	23.92	32.36	27.01	19.51	12.31	-13.66	-10.16	37.15	32.13	28.32	4.61	-14.57	-13.03	-4.43
[truncated: 5 more columns]

## Sheet: 1E
	R175H/A2		R175WT/A2
Original H2	0.111058	0.14169	0.005209	0.003105
S26P	0.229993		0.010797
V29D	0.705155		0.00257
V29E	0.77044		0.00447
F53S	0.280813		-0.00712
Q90D	0.574427		0.001046
Y57I	0.399162	0.535426	0.006203	0.006328
Y57L	0.749717		-0.00273
F53S S26P	0.943204		-0.00268
F53S V29E	0.91712		0.003206
F53S Y57I	0.90658		0.006533
F53S Y57L	0.882821		-0.01459
Q90D F53S	0.947081		0.009222
Q90D S26P	0.90586		-0.01662
Q90D V29D	0.978651		0.0022
Q90D V29E	0.878021		0.04745
Q90D Y57I	0.929954		-0.00141
Q90D Y57L	0.903105		0.059652
V29D F53S	0.900981		0.015807
V29D Y57I	0.953325		0.003786
V29D Y57L	0.922759		0.020579
Y57I S26P	0.964761		0.008455
Y57I V29E	0.93454		-0.00015
Y57L S26P	0.964822		0.013095
Y57L V29E	0.965128		0.022037

## Sheet: 1F
	0.1 nM - KMS-R175H			0.01 nM - KMS-R175H			0.1 nM - KMS-p53 KO			0.01 nM - KMS-p53 KO
Original H2	68.3062	65.3758	62.6257	8.5704	0.4553	3.1604	6.59	3.6185	-2.995	-2.52	8.0119	1.2831
Y57I	88.3684	87.9627	87.2413	54.736	56.855	42.1126	4.625	0.3115	1.3659	2.4115	5.755	-4.359
Q90D F53S	86.7905	87.6922	88.1881	39.3625	39.7683	49.6867	-0.455	7.7882	11.4306	-2.646	1.2831	6.1729
F53S Y57I	88.9996	88.8643	88.8643	50.8588	56.8099	63.9782	-1.51	6.9734	4.7208	1.8264	2.5369	5.8804
F53S V29E	86.9257	89.1799	89.6308	69.5685	69.7489	75.3843	8.3154	23.1728	23.1249	2.2025	3.7071	8.3462
V29D Y57I	85.5282	87.061	80.614	70.876	73.1752	64.7446	39.9952	41.3372	41.433	3.7489	6.1729	6.4655
V29D Y57L	85.5732	85.8437	81.3805	64.7446	65.3307	59.4698	41.9123	46.8967	41.9602	8.5552	2.4533	5.9222
Q90D V29D	88.5037	87.4217	87.6922	17.8576	18.9847	32.4647	11.6223	19.2907	24.2272	-2.019	4.6266	4.4176
Y57I V29E	86.6102	86.2044	83.1387	54.5557	37.0633	39.5429	35.4421	39.8514	37.4071	9.3911	8.0955	3.3728
Y57L V29E	82.6428	84.7617	80.7944	47.703	36.7477	43.6004	45.6506	50.9226	45.5068	10.1851	8.8477	5.5042
F53S S26P	84.5814	84.1306	86.52	13.2591	12.2222	23.4029	-1.414	8.4591	4.625	1.3249	2.7459	5.9222
F53S Y57L	81.8764	83.6346	83.0936	6.0457	6.2711	22.4562	0.8867	2.3245	10.4242	-0.472	3.6653	4.334
V29D F53S	84.2207	84.3109	80.2985	23.7636	27.235	18.3986	15.6003	33.1416	27.0069	3.4146	8.2208	6.7163
Y57I S26P	82.8231	84.2207	81.0198	20.2921	12.9886	9.1565	20.1054	27.9176	22.9331	3.4981	5.5878	8.0537
Q90D S26P	84.0855	82.5526	84.5814	3.3407	7.5335	16.1895	19.0031	24.5627	25.5212	3.1638	2.0772	13.8212
Q90D Y57L	82.3723	80.7042	86.4298	33.9525	37.4239	44.9078	24.323	16.0316	31.3683	12.3166	35.7212	43.4948
Y57L S26P	75.2942	75.7901	72.9949	10.7344	-4.369	-0.356	16.0316	18.0446	16.2713	0.6562	7.1342	-1.225
Q90D V29E	75.1138	70.2448	73.6712	-4.91	-3.196	9.3819	16.6547	19.099	17.2777	5.4207	3.331	6.1729
Q90D Y57I	57.1706	53.8794	61.7691	-8.787	-2.25	12.5828	-4.625	4.4812	11.7661	6.5491	8.9731	6.1311

## Sheet: 2A
Original H2			F53S			Y57I			F53S Y57I
Cycle: 7 H2-SS_X	Cycle: 7 H2-SS_Y	Fitted Cycle: 7 H2-SS_Y	Cycle: 9 F53S-SS_X	Cycle: 9 F53S-SS_Y	Fitted Cycle: 9 F53S-SS_Y	Cycle: 8 Y57I-SS_X	Cycle: 8 Y57I-SS_Y	Fitted Cycle: 8 Y57I-SS_Y	Cycle: 10 F53S Y571-SS_X	Cycle: 10 F53S Y571-SS_Y	Fitted Cycle: 10 F53S Y571-SS_Y
-60.052	-0.897736	0	-60.052	-0.669922	0	-60.052	-0.821899	0	-60.052	-0.599213	0
-59.952	-0.89978	0	-59.952	-0.67807	0	-59.952	-0.82019	0	-59.952	-0.601257	0
-59.852	-0.893677	0	-59.852	-0.671967	0	-59.852	-0.810028	0	-59.852	-0.595154	0
-59.752	-0.897736	0	-59.752	-0.676025	0	-59.752	-0.808472	0	-59.752	-0.593597	0
-59.652	-0.903046	0	-59.652	-0.677582	0	-59.652	-0.782837	0	-59.652	-0.583435	0
-59.552	-0.923035	0	-59.552	-0.693512	0	-59.552	-0.78299	0	-59.552	-0.57608	0
-59.452	-0.925079	0	-59.452	-0.704925	0	-59.452	-0.778931	0	-59.452	-0.585144	0
-59.352	-0.911621	0	-59.352	-0.707733	0	-59.352	-0.780945	0	-59.352	-0.59732	0
-59.252	-0.903839	0	-59.252	-0.685882	0	-59.252	-0.775024	0	-59.252	-0.593597	0
-59.152	-0.909454	0	-59.152	-0.689453	0	-59.152	-0.782837	0	-59.152	-0.587494	0
-59.052	-0.89978	0	-59.052	-0.685883	0	-59.052	-0.767548	0	-59.052	-0.579376	0
-58.952	-0.89978	0	-58.952	-0.691498	0	-58.952	-0.764862	0	-58.952	-0.5914	0
-58.852	-0.907104	0	-58.852	-0.704925	0	-58.852	-0.778778	0	-58.852	-0.598907	0
-58.752	-0.907593	0	-58.752	-0.701355	0	-58.752	-0.765198	0	-58.752	-0.597351	0
-58.652	-0.909454	0	-58.652	-0.707275	0	-58.652	-0.776733	0	-58.652	-0.604828	0
-58.552	-0.919159	0	-58.552	-0.705414	0	-58.552	-0.77301	0	-58.552	-0.60907	0
-58.452	-0.940063	0	-58.452	-0.695557	0	-58.452	-0.793915	0	-58.452	-0.6203	0
-58.352	-0.950409	0	-58.352	-0.685883	0	-58.352	-0.800507	0	-58.352	-0.624543	0
-58.252	-0.952423	0	-58.252	-0.687592	0	-58.252	-0.788788	0	-58.252	-0.620941	0
-58.152	-0.94696	0	-58.152	-0.69931	0	-58.152	-0.786896	0	-58.152	-0.618744	0
-58.052	-0.932739	0	-58.052	-0.704926	0	-58.052	-0.778778	0	-58.052	-0.614685	0
-57.952	-0.942596	0	-57.952	-0.717132	0	-57.952	-0.776917	0	-57.952	-0.626404	0
-57.852	-0.950226	0	-57.852	-0.715088	0	-57.852	-0.778931	0	-57.852	-0.630462	0
-57.752	-0.938843	0	-57.752	-0.705414	0	-57.752	-0.774872	0	-57.752	-0.620789	0
-57.652	-0.948517	0	-57.652	-0.712891	0	-57.652	-0.775024	0	-57.652	-0.62265	0
-57.552	-0.946655	0	-57.552	-0.717133	0	-57.552	-0.773163	0	-57.552	-0.620789	0
-57.452	-0.956024	0	-57.452	-0.722748	0	-57.452	-0.782532	0	-57.452	-0.630157	0
-57.352	-0.956329	0	-57.352	-0.718994	0	-57.352	-0.782837	0	-57.352	-0.630462	0
-57.252	-0.952271	0	-57.252	-0.70932	0	-57.252	-0.778778	0	-57.252	-0.628601	0
-57.152	-0.954468	0	-57.152	-0.717133	0	-57.152	-0.77536	0	-57.152	-0.624695	0
-57.052	-0.960083	0	-57.052	-0.714783	0	-57.052	-0.771118	0	-57.052	-0.63031	0
-56.952	-0.948517	0	-56.952	-0.715088	0	-56.952	-0.751587	0	-56.952	-0.622803	0
-56.852	-0.963989	0	-56.852	-0.722748	0	-56.852	-0.770966	0	-56.852	-0.626404	0
-56.752	-0.966187	0	-56.752	-0.736663	0	-56.752	-0.755829	0	-56.752	-0.622986	0
-56.652	-0.956329	0	-56.652	-0.726807	0	-56.652	-0.739868	0	-56.652	-0.599213	0
-56.552	-0.938843	0	-56.552	-0.722748	0	-56.552	-0.741425	0	-56.552	-0.595154	0
-56.452	-0.944458	0	-56.452	-0.743836	0	-56.452	-0.763	0	-56.452	-0.610626	0
-56.352	-0.952271	0	-56.352	-0.744476	0	-56.352	-0.767059	0	-56.352	-0.622497	0
-56.252	-0.948517	0	-56.252	-0.742584	0	-56.252	-0.763306	0	-56.252	-0.624359	0
-56.152	-0.950562	0	-56.152	-0.723205	0	-56.152	-0.770966	0	-56.152	-0.638122	0
-56.052	-0.952271	0	-56.052	-0.70166	0	-56.052	-0.76535	0	-56.052	-0.620789	0
-55.952	-0.960083	0	-55.952	-0.703064	0	-55.952	-0.755341	0	-55.952	-0.614685	0
-55.852	-0.968048	0	-55.852	-0.715088	0	-55.852	-0.763306	0	-55.852	-0.62265	0
-55.752	-0.958374	0	-55.752	-0.70166	0	-55.752	-0.757385	0	-55.752	-0.612976	0
-55.652	-0.954468	0	-55.652	-0.693695	0	-55.652	-0.763153	0	-55.652	-0.601105	0
-55.552	-0.956329	0	-55.552	-0.695557	0	-55.552	-0.771118	0	-55.552	-0.607025	0
-55.452	-0.950409	0	-55.452	-0.685883	0	-55.452	-0.773163	0	-55.452	-0.589539	0
-55.352	-0.956329	0	-55.352	-0.687744	0	-55.352	-0.75769	0	-55.352	-0.587646	0
-55.252	-0.954468	0	-55.252	-0.685882	0	-55.252	-0.749725	0	-55.252	-0.581726	0
-55.152	-0.956329	0	-55.152	-0.676025	0	-55.152	-0.745483	0	-55.152	-0.566253	0
-55.052	-0.946655	0	-55.052	-0.666351	0	-55.052	-0.741913	0	-55.052	-0.550476	0
-54.952	-0.948517	0	-54.952	-0.668213	0	-54.952	-0.743774	0	-54.952	-0.557953	0
-54.852	-0.935089	0	-54.852	-0.658539	0	-54.852	-0.7341	0	-54.852	-0.556579	0
-54.752	-0.919312	0	-54.752	-0.652436	0	-54.752	-0.722382	0	-54.752	-0.544373	0
-54.652	-0.917267	0	-54.652	-0.660248	0	-54.652	-0.720337	0	-54.652	-0.557801	0
-54.552	-0.919312	0	-54.552	-0.671967	0	-54.552	-0.727997	0	-54.552	-0.575623	0
-54.452	-0.913208	0	-54.452	-0.683685	0	-54.452	-0.73175	0	-54.452	-0.575623	0
-54.352	-0.924927	0	-54.352	-0.683685	0	-54.352	-0.733612	0	-54.352	-0.575623	0
-54.252	-0.92337	0	-54.252	-0.680267	0	-54.252	-0.751282	0	-54.252	-0.57782	0
-54.152	-0.897736	0	-54.152	-0.673675	0	-54.152	-0.751587	0	-54.152	-0.567962	0
-54.052	-0.89978	0	-54.052	-0.666656	0	-54.052	-0.736603	0	-54.052	-0.554535	0
-53.952	-0.89978	0	-53.952	-0.652923	0	-53.952	-0.713013	0	-53.952	-0.550476	0
-53.852	-0.889923	0	-53.852	-0.631347	0	-53.852	-0.681763	0	-53.852	-0.538757	0
-53.752	-0.885864	0	-53.752	-0.617431	0	-53.752	-0.65799	0	-53.752	-0.5289	0
-53.652	-0.882416	0	-53.652	-0.617736	0	-53.652	-0.646423	0	-53.652	-0.533111	0
-53.552	-0.875854	0	-53.552	-0.60556	0	-53.552	-0.645966	0	-53.552	-0.517181	0
-53.452	-0.889923	0	-53.452	-0.605713	0	-53.452	-0.653931	0	-53.452	-0.509369	0
-53.352	-0.880249	0	-53.352	-0.601654	0	-53.352	-0.638153	0	-53.352	-0.50531	0
-53.252	-0.876495	0	-53.252	-0.609619	0	-53.252	-0.652222	0	-53.252	-0.511414	0
-53.152	-0.866333	0	-53.152	-0.607758	0	-53.152	-0.642059	0	-53.152	-0.50531	0
-53.052	-0.870392	0	-53.052	-0.609467	0	-53.052	-0.649872	0	-53.052	-0.518738	0
-52.952	-0.860718	0	-52.952	-0.609467	0	-52.952	-0.649872	0	-52.952	-0.524841	0
-52.852	-0.850861	0	-52.852	-0.626801	0	-52.852	-0.649872	0	-52.852	-0.517029	0
-52.752	-0.84494	0	-52.752	-0.636658	0	-52.752	-0.673157	0	-52.752	-0.532501	0
-52.652	-0.839142	0	-52.652	-0.648682	0	-52.652	-0.673462	0	-52.652	-0.532807	0
-52.552	-0.842896	0	-52.552	-0.64682	0	-52.552	-0.677216	0	-52.552	-0.53656	0
-52.452	-0.83728	0	-52.452	-0.625732	0	-52.452	-0.675354	0	-52.452	-0.530945	0
-52.352	-0.827423	0	-52.352	-0.605713	0	-52.352	-0.675171	0	-52.352	-0.521088	0
-52.252	-0.829468	0	-52.252	-0.613373	0	-52.252	-0.687073	0	-52.252	-0.523132	0
-52.152	-0.823364	0	-52.152	-0.617126	0	-52.152	-0.685028	0	-52.152	-0.520782	0
-52.052	-0.813995	0	-52.052	-0.621185	0	-52.052	-0.679413	0	-52.052	-0.507507	0
-51.952	-0.803833	0	-51.952	-0.617431	0	-51.952	-0.669556	0	-51.952	-0.503265	0
-51.852	-0.794464	0	-51.852	-0.604003	0	-51.852	-0.656128	0	-51.852	-0.501556	0
-51.752	-0.774933	0	-51.752	-0.588226	0	-51.752	-0.636597	0	-51.752	-0.488129	0
-51.652	-0.755402	0	-51.652	-0.572753	0	-51.652	-0.628784	0	-51.652	-0.468597	0
-51.552	-0.739624	0	-51.552	-0.562592	0	-51.552	-0.618622	0	-51.552	-0.45282	0
-51.452	-0.727905	0	-51.452	-0.539642	0	-51.452	-0.601288	0	-51.452	-0.441101	0
-51.352	-0.725861	0	-51.352	-0.543213	0	-51.352	-0.604858	0	-51.352	-0.44281	0
-51.252	-0.721802	0	-51.252	-0.523682	0	-51.252	-0.601288	0	-51.252	-0.448425	0
-51.152	-0.727417	0	-51.152	-0.519623	0	-51.152	-0.595184	0	-51.152	-0.454529	0
-51.052	-0.727905	0	-51.052	-0.514008	0	-51.052	-0.589569	0	-51.052	-0.452667	0
-50.952	-0.729767	0	-50.952	-0.515869	0	-50.952	-0.591431	0	-50.952	-0.450775	0
-50.852	-0.725708	0	-50.852	-0.506195	0	-50.852	-0.587372	0	-50.852	-0.446716	0
-50.752	-0.720093	0	-50.752	-0.500092	0	-50.752	-0.592987	0	-50.752	-0.442963	0
-50.652	-0.713989	0	-50.652	-0.500092	0	-50.652	-0.593475	0	-50.652	-0.438904	0
-50.552	-0.725708	0	-50.552	-0.51181	0	-50.552	-0.599091	0	-50.552	-0.458435	0
-50.452	-0.721954	0	-50.452	-0.517425	0	-50.452	-0.599091	0	-50.452	-0.458435	0
-50.352	-0.706665	0	-50.352	-0.529633	0	-50.352	-0.593475	0	-50.352	-0.447205	0
-50.252	-0.702271	0	-50.252	-0.54071	0	-50.252	-0.595184	0	-50.252	-0.44281	0
-50.152	-0.696655	0	-50.152	-0.550873	0	-50.152	-0.595184	0	-50.152	-0.44281	0
-50.052	-0.678833	0	-50.052	-0.550873	0	-50.052	-0.587372	0	-50.052	-0.439056	0
-49.952	-0.675079	0	-49.952	-0.547119	0	-49.952	-0.583618	0	-49.952	-0.434998	0
-49.852	-0.671021	0	-49.852	-0.537444	0	-49.852	-0.579559	0	-49.852	-0.4411	0
-49.752	-0.67337	0	-49.752	-0.516357	0	-49.752	-0.573944	0	-49.752	-0.425629	0
-49.652	-0.663208	0	-49.652	-0.500092	0	-49.652	-0.573456	0	-49.652	-0.421082	0
-49.552	-0.665558	0	-49.552	-0.498688	0	-49.552	-0.581909	0	-49.552	-0.433289	0
-49.452	-0.655396	0	-49.452	-0.484467	0	-49.452	-0.571747	0	-49.452	-0.427185	0
-49.352	-0.663208	0	-49.352	-0.503998	0	-49.352	-0.579559	0	-49.352	-0.434997	0
-49.252	-0.663208	0	-49.252	-0.492767	0	-49.252	-0.568329	0	-49.252	-0.429382	0
-49.152	-0.657593	0	-49.152	-0.480561	0	-49.152	-0.556122	0	-49.152	-0.41156	0
-49.052	-0.659454	0	-49.052	-0.492584	0	-49.052	-0.552368	0	-49.052	-0.419525	0
-48.952	-0.655396	0	-48.952	-0.471039	0	-48.952	-0.548309	0	-48.952	-0.427185	0
-48.852	-0.655396	0	-48.852	-0.472748	0	-48.852	-0.544556	0	-48.852	-0.427185	0
-48.752	-0.64978	0	-48.752	-0.467132	0	-48.752	-0.534882	0	-48.752	-0.417816	0
-48.652	-0.634308	0	-48.652	-0.457275	0	-48.652	-0.528778	0	-48.652	-0.407654	0
-48.552	-0.624146	0	-48.552	-0.447601	0	-48.552	-0.528778	0	-48.552	-0.407654	0
-48.452	-0.631958	0	-48.452	-0.44931	0	-48.452	-0.530975	0	-48.452	-0.415466	0
-48.352	-0.628204	0	-48.352	-0.445557	0	-48.352	-0.521118	0	-48.352	-0.406098	0
-48.252	-0.635864	0	-48.252	-0.447601	0	-48.252	-0.528778	0	-48.252	-0.407654	0
-48.152	-0.634003	0	-48.152	-0.432129	0	-48.152	-0.523163	0	-48.152	-0.402039	0
-48.052	-0.645386	0	-48.052	-0.429779	0	-48.052	-0.524872	0	-48.052	-0.403748	0
-47.952	-0.634155	0	-47.952	-0.418548	0	-47.952	-0.519257	0	-47.952	-0.398132	0
-47.852	-0.618683	0	-47.852	-0.402588	0	-47.852	-0.498169	0	-47.852	-0.388275	0
-47.752	-0.616486	0	-47.752	-0.406494	0	-47.752	-0.489868	0	-47.752	-0.392181	0
-47.652	-0.612427	0	-47.652	-0.406189	0	-47.652	-0.485809	0	-47.652	-0.388122	0
-47.552	-0.606812	0	-47.552	-0.416351	0	-47.552	-0.480194	0	-47.552	-0.382507	0
-47.452	-0.612427	0	-47.452	-0.418213	0	-47.452	-0.483612	0	-47.452	-0.370789	0
-47.352	-0.612427	0	-47.352	-0.414154	0	-47.352	-0.489716	0	-47.352	-0.364685	0
-47.252	-0.608673	0	-47.252	-0.418213	0	-47.252	-0.493774	0	-47.252	-0.368744	0
-47.152	-0.612427	0	-47.152	-0.414154	0	-47.152	-0.4841	0	-47.152	-0.360931	0
-47.052	-0.612427	0	-47.052	-0.408539	0	-47.052	-0.477997	0	-47.052	-0.351257	0
-46.952	-0.601196	0	-46.952	-0.385102	0	-46.952	-0.468628	0	-46.952	-0.333923	0
-46.852	-0.606323	0	-46.852	-0.396332	0	-46.852	-0.4758	0	-46.852	-0.339051	0
-46.752	-0.612427	0	-46.752	-0.410248	0	-46.752	-0.489716	0	-46.752	-0.352966	0
-46.652	-0.612427	0	-46.652	-0.406494	0	-46.652	-0.489716	0	-46.652	-0.349213	0
-46.552	-0.61853	0	-46.552	-0.408539	0	-46.552	-0.490204	0	-46.552	-0.351257	0
-46.452	-0.612427	0	-46.452	-0.402436	0	-46.452	-0.466278	0	-46.452	-0.345154	0
-46.352	-0.631958	0	-46.352	-0.416351	0	-46.352	-0.485809	0	-46.352	-0.364685	0
-46.252	-0.628204	0	-46.252	-0.406494	0	-46.252	-0.482056	0	-46.252	-0.360931	0
-46.152	-0.628204	0	-46.152	-0.410248	0	-46.152	-0.485809	0	-46.152	-0.35907	0
-46.052	-0.630249	0	-46.052	-0.416351	0	-46.052	-0.488159	0	-46.052	-0.35907	0
-45.952	-0.635864	0	-45.952	-0.421967	0	-45.952	-0.489716	0	-45.952	-0.364685	0
-45.852	-0.638062	0	-45.852	-0.424163	0	-45.852	-0.491913	0	-45.852	-0.363128	0
-45.752	-0.628204	0	-45.752	-0.414307	0	-45.752	-0.482056	0	-45.752	-0.364685	0
-45.652	-0.635864	0	-45.652	-0.421967	0	-45.652	-0.489716	0	-45.652	-0.376404	0
-45.552	-0.638062	0	-45.552	-0.424164	0	-45.552	-0.491913	0	-45.552	-0.378601	0
-45.452	-0.628204	0	-45.452	-0.414307	0	-45.452	-0.482056	0	-45.452	-0.368744	0
-45.352	-0.635864	0	-45.352	-0.421967	0	-45.352	-0.489716	0	-45.352	-0.376404	0
-45.252	-0.643677	0	-45.252	-0.441498	0	-45.252	-0.497528	0	-45.252	-0.384216	0
-45.152	-0.638062	0	-45.152	-0.424164	0	-45.152	-0.491913	0	-45.152	-0.378601	0
-45.052	-0.639923	0	-45.052	-0.426025	0	-45.052	-0.493774	0	-45.052	-0.386078	0
-44.952	-0.639618	0	-44.952	-0.427582	0	-44.952	-0.501434	0	-44.952	-0.370789	0
-44.852	-0.64978	0	-44.852	-0.439788	0	-44.852	-0.495819	0	-44.852	-0.382507	0
-44.752	-0.645538	0	-44.752	-0.429931	0	-44.752	-0.485962	0	-44.752	-0.378265	0
-44.652	-0.641968	0	-44.652	-0.420257	0	-44.652	-0.476288	0	-44.652	-0.374694	0
-44.552	-0.630249	0	-44.552	-0.408539	0	-44.552	-0.464569	0	-44.552	-0.362976	0
-44.452	-0.63382	0	-44.452	-0.406494	0	-44.452	-0.450806	0	-44.452	-0.360931	0
-44.352	-0.624146	0	-44.352	-0.406189	0	-44.352	-0.446747	0	-44.352	-0.364685	0
-44.252	-0.626495	0	-44.252	-0.412598	0	-44.252	-0.449097	0	-44.252	-0.359222	0
-44.152	-0.624146	0	-44.152	-0.402435	0	-44.152	-0.446747	0	-44.152	-0.351257	0
-44.052	-0.622284	0	-44.052	-0.39682	0	-44.052	-0.45285	0	-44.052	-0.345154	0
-43.952	-0.616486	0	-43.952	-0.394775	0	-43.952	-0.442993	0	-43.952	-0.3414	0
-43.852	-0.606964	0	-43.852	-0.394623	0	-43.852	-0.445038	0	-43.852	-0.343445	0
-43.752	-0.596802	0	-43.752	-0.394623	0	-43.752	-0.438934	0	-43.752	-0.325623	0
-43.652	-0.608368	0	-43.652	-0.402435	0	-43.652	-0.446747	0	-43.652	-0.333435	0
-43.552	-0.606812	0	-43.552	-0.388855	0	-43.552	-0.444885	0	-43.552	-0.32782	0
-43.452	-0.612427	0	-43.452	-0.404144	0	-43.452	-0.454559	0	-43.452	-0.333435	0
-43.352	-0.596954	0	-43.352	-0.406494	0	-43.352	-0.439087	0	-43.352	-0.329681	0
-43.252	-0.595093	0	-43.252	-0.410248	0	-43.252	-0.437225	0	-43.252	-0.32782	0
-43.152	-0.596954	0	-43.152	-0.418213	0	-43.152	-0.444702	0	-43.152	-0.329681	0
-43.052	-0.598511	0	-43.052	-0.414154	0	-43.052	-0.446747	0	-43.052	-0.325623	0
-42.952	-0.602905	0	-42.952	-0.424011	0	-42.952	-0.45285	0	-42.952	-0.331726	0
-42.852	-0.585083	0	-42.852	-0.410248	0	-42.852	-0.446747	0	-42.852	-0.325623	0
-42.752	-0.589142	0	-42.752	-0.414306	0	-42.752	-0.450806	0	-42.752	-0.329681	0
-42.652	-0.585083	0	-42.652	-0.410248	0	-42.652	-0.4505	0	-42.652	-0.329376	0
-42.552	-0.587433	0	-42.552	-0.418213	0	-42.552	-0.453156	0	-42.552	-0.335785	0
-42.452	-0.585083	0	-42.452	-0.42572	0	-42.452	-0.4505	0	-42.452	-0.333435	0
-42.352	-0.577576	0	-42.352	-0.410705	0	-42.352	-0.443298	0	-42.352	-0.322174	0
-42.252	-0.569458	0	-42.252	-0.398529	0	-42.252	-0.436737	0	-42.252	-0.315613	0
-42.152	-0.577423	0	-42.152	-0.412109	0	-42.152	-0.442993	0	-42.152	-0.329681	0
-42.052	-0.567749	0	-42.052	-0.39682	0	-42.052	-0.433319	0	-42.052	-0.320007	0
-41.952	-0.577423	0	-41.952	-0.406494	0	-41.952	-0.448608	0	-41.952	-0.329681	0
-41.852	-0.567749	0	-41.852	-0.400573	0	-41.852	-0.445038	0	-41.852	-0.320007	0
-41.752	-0.560089	0	-41.752	-0.38916	0	-41.752	-0.437378	0	-41.752	-0.312347	0
-41.652	-0.561646	0	-41.652	-0.390716	0	-41.652	-0.442688	0	-41.652	-0.319519	0
-41.552	-0.544464	0	-41.552	-0.381348	0	-41.552	-0.437378	0	-41.552	-0.316254	0
-41.452	-0.553833	0	-41.452	-0.388519	0	-41.452	-0.438934	0	-41.452	-0.321564	0
-41.352	-0.548218	0	-41.352	-0.39682	0	-41.352	-0.441132	0	-41.352	-0.327819	0
-41.252	-0.538361	0	-41.252	-0.386963	0	-41.252	-0.431274	0	-41.252	-0.317963	0
-41.152	-0.534302	0	-41.152	-0.371185	0	-41.152	-0.421112	0	-41.152	-0.313904	0
-41.052	-0.528687	0	-41.052	-0.36557	0	-41.052	-0.4216	0	-41.052	-0.308289	0
-40.952	-0.532257	0	-40.952	-0.355713	0	-40.952	-0.406128	0	-40.952	-0.290619	0
-40.852	-0.540405	0	-40.852	-0.363373	0	-40.852	-0.407684	0	-40.852	-0.298279	0
-40.752	-0.530548	0	-40.752	-0.367431	0	-40.752	-0.411743	0	-40.752	-0.302338	0
-40.652	-0.526489	0	-40.652	-0.363373	0	-40.652	-0.411438	0	-40.652	-0.298279	0
-40.552	-0.520874	0	-40.552	-0.357758	0	-40.552	-0.402069	0	-40.552	-0.280945	0
-40.452	-0.516968	0	-40.452	-0.346039	0	-40.452	-0.39035	0	-40.452	-0.284698	0
-40.352	-0.503052	0	-40.352	-0.335877	0	-40.352	-0.384247	0	-40.352	-0.282654	0
-40.252	-0.511017	0	-40.252	-0.3479	0	-40.252	-0.392212	0	-40.252	-0.290619	0
-40.152	-0.505096	0	-40.152	-0.338226	0	-40.152	-0.382538	0	-40.152	-0.280944	0
-40.052	-0.504913	0	-40.052	-0.328369	0	-40.052	-0.378296	0	-40.052	-0.276703	0
-39.952	-0.495239	0	-39.952	-0.324311	0	-39.952	-0.380341	0	-39.952	-0.278748	0
-39.852	-0.503052	0	-39.852	-0.337738	0	-39.852	-0.388153	0	-39.852	-0.28656	0
-39.752	-0.497437	0	-39.752	-0.326507	0	-39.752	-0.382538	0	-39.752	-0.280945	0
-39.652	-0.491333	0	-39.652	-0.320404	0	-39.652	-0.364716	0	-39.652	-0.274841	0
-39.552	-0.491333	0	-39.552	-0.31665	0	-39.552	-0.364716	0	-39.552	-0.271088	0
-39.452	-0.497437	0	-39.452	-0.314636	0	-39.452	-0.370819	0	-39.452	-0.273132	0
-39.352	-0.491333	0	-39.352	-0.312592	0	-39.352	-0.364716	0	-39.352	-0.25531	0
-39.252	-0.499298	0	-39.252	-0.308838	0	-39.252	-0.378296	0	-39.252	-0.267029	0
-39.152	-0.495239	0	-39.152	-0.304779	0	-39.152	-0.374725	0	-39.152	-0.273132	0
-39.052	-0.503052	0	-39.052	-0.306976	0	-39.052	-0.368622	0	-39.052	-0.274841	0
-38.952	-0.497437	0	-38.952	-0.295257	0	-38.952	-0.363007	0	-38.952	-0.263123	0
-38.852	-0.487579	0	-38.852	-0.291016	0	-38.852	-0.353149	0	-38.852	-0.259369	0
-38.752	-0.489624	0	-38.752	-0.299164	0	-38.752	-0.355194	0	-38.752	-0.261414	0
-38.652	-0.475861	0	-38.652	-0.297119	0	-38.652	-0.353149	0	-38.652	-0.259369	0
-38.552	-0.471802	0	-38.552	-0.29306	0	-38.552	-0.349091	0	-38.552	-0.25531	0
-38.452	-0.458374	0	-38.452	-0.287445	0	-38.452	-0.343475	0	-38.452	-0.249695	0
-38.352	-0.463989	0	-38.352	-0.29306	0	-38.352	-0.349091	0	-38.352	-0.260925	0
-38.252	-0.460236	0	-38.252	-0.289307	0	-38.252	-0.350952	0	-38.252	-0.263275	0
-38.152	-0.458374	0	-38.152	-0.287445	0	-38.152	-0.355194	0	-38.152	-0.261413	0
-38.052	-0.452271	0	-38.052	-0.285095	0	-38.052	-0.349091	0	-38.052	-0.249695	0
-37.952	-0.448517	0	-37.952	-0.285401	0	-37.952	-0.333618	0	-37.952	-0.257172	0
-37.852	-0.444458	0	-37.852	-0.29306	0	-37.852	-0.345032	0	-37.852	-0.270935	0
-37.752	-0.444458	0	-37.752	-0.29306	0	-37.752	-0.343475	0	-37.752	-0.26532	0
-37.652	-0.438843	0	-37.652	-0.275726	0	-37.652	-0.331757	0	-37.652	-0.261413	0
-37.552	-0.428986	0	-37.552	-0.265869	0	-37.552	-0.321899	0	-37.552	-0.251556	0
-37.452	-0.432739	0	-37.452	-0.269623	0	-37.452	-0.325653	0	-37.452	-0.25531	0
-37.352	-0.427124	0	-37.352	-0.264007	0	-37.352	-0.320038	0	-37.352	-0.253448	0
-37.252	-0.421021	0	-37.252	-0.257904	0	-37.252	-0.313934	0	-37.252	-0.251404	0
-37.152	-0.417267	0	-37.152	-0.25415	0	-37.152	-0.310181	0	-37.152	-0.259369	0
-37.052	-0.411499	0	-37.052	-0.252136	0	-37.052	-0.323944	0	-37.052	-0.261414	0
-36.952	-0.405396	0	-36.952	-0.250092	0	-36.952	-0.317841	0	-36.952	-0.25531	0
-36.852	-0.409149	0	-36.852	-0.250091	0	-36.852	-0.323456	0	-36.852	-0.25531	0
-36.752	-0.409454	0	-36.752	-0.246338	0	-36.752	-0.325806	0	-36.752	-0.239838	0
-36.652	-0.39978	0	-36.652	-0.236664	0	-36.652	-0.310516	0	-36.652	-0.230163	0
-36.552	-0.393677	0	-36.552	-0.23056	0	-36.552	-0.298309	0	-36.552	-0.22406	0
-36.452	-0.405396	0	-36.452	-0.242279	0	-36.452	-0.310028	0	-36.452	-0.235779	0
-36.352	-0.39978	0	-36.352	-0.23291	0	-36.352	-0.304413	0	-36.352	-0.235778	0
-36.252	-0.378204	0	-36.252	-0.218994	0	-36.252	-0.294556	0	-36.252	-0.232025	0
-36.152	-0.374146	0	-36.152	-0.218689	0	-36.152	-0.286743	0	-36.152	-0.227966	0
-36.052	-0.376343	0	-36.052	-0.221191	0	-36.052	-0.284882	0	-36.052	-0.230164	0
-35.952	-0.366486	0	-35.952	-0.211029	0	-35.952	-0.286591	0	-35.952	-0.22406	0
-35.852	-0.379761	0	-35.852	-0.222748	0	-35.852	-0.294556	0	-35.852	-0.235779	0
-35.752	-0.380249	0	-35.752	-0.217132	0	-35.752	-0.288635	0	-35.752	-0.230164	0
-35.652	-0.366333	0	-35.652	-0.216644	0	-35.652	-0.286591	0	-35.652	-0.22406	0
-35.552	-0.366333	0	-35.552	-0.218994	0	-35.552	-0.282837	0	-35.552	-0.220306	0
-35.452	-0.366333	0	-35.452	-0.214935	0	-35.452	-0.278778	0	-35.452	-0.216248	0
-35.352	-0.36853	0	-35.352	-0.217132	0	-35.352	-0.280975	0	-35.352	-0.218445	0
-35.252	-0.362427	0	-35.252	-0.211029	0	-35.252	-0.274872	0	-35.252	-0.212341	0
-35.152	-0.362427	0	-35.152	-0.211029	0	-35.152	-0.274872	0	-35.152	-0.212342	0
-35.052	-0.370392	0	-35.052	-0.218994	0	-35.052	-0.282837	0	-35.052	-0.232025	0
-34.952	-0.348999	0	-34.952	-0.20932	0	-34.952	-0.273163	0	-34.952	-0.222351	0
-34.852	-0.342896	0	-34.852	-0.203217	0	-34.852	-0.267059	0	-34.852	-0.216248	0
-34.752	-0.350708	0	-34.752	-0.205414	0	-34.752	-0.269257	0	-34.752	-0.226257	0
-34.652	-0.338989	0	-34.652	-0.199311	0	-34.652	-0.263153	0	-34.652	-0.220154	0
-34.552	-0.346954	0	-34.552	-0.207275	0	-34.552	-0.271118	0	-34.552	-0.228119	0
-34.452	-0.342896	0	-34.452	-0.203216	0	-34.452	-0.278778	0	-34.452	-0.22406	0
-34.352	-0.33728	0	-34.352	-0.197601	0	-34.352	-0.269409	0	-34.352	-0.218445	0
-34.252	-0.338989	0	-34.252	-0.187592	0	-34.252	-0.267059	0	-34.252	-0.220154	0
-34.152	-0.342896	0	-34.152	-0.199311	0	-34.152	-0.278778	0	-34.152	-0.231873	0
-34.052	-0.354614	0	-34.052	-0.207275	0	-34.052	-0.286743	0	-34.052	-0.232025	0
-33.952	-0.350861	0	-33.952	-0.203217	0	-33.952	-0.282684	0	-33.952	-0.227966	0
-33.852	-0.348999	0	-33.852	-0.211029	0	-33.852	-0.292694	0	-33.852	-0.230163	0
-33.752	-0.342896	0	-33.752	-0.21103	0	-33.752	-0.286591	0	-33.752	-0.220306	0
-33.652	-0.358368	0	-33.652	-0.222748	0	-33.652	-0.298309	0	-33.652	-0.23172	0
-33.552	-0.354767	0	-33.552	-0.226807	0	-33.552	-0.314087	0	-33.552	-0.236084	0
-33.452	-0.350708	0	-33.452	-0.234466	0	-33.452	-0.310028	0	-33.452	-0.227966	0
-33.352	-0.345093	0	-33.352	-0.228851	0	-33.352	-0.304413	0	-33.352	-0.222351	0
-33.252	-0.344604	0	-33.252	-0.222748	0	-33.252	-0.298309	0	-33.252	-0.22406	0
-33.152	-0.358673	0	-33.152	-0.230713	0	-33.152	-0.306274	0	-33.152	-0.232025	0
-33.052	-0.341187	0	-33.052	-0.221039	0	-33.052	-0.2966	0	-33.052	-0.214539	0
-32.952	-0.335083	0	-32.952	-0.214935	0	-32.952	-0.290497	0	-32.952	-0.216248	0
-32.852	-0.341034	0	-32.852	-0.211517	0	-32.852	-0.292694	0	-32.852	-0.218444	0
-32.752	-0.335236	0	-32.752	-0.195556	0	-32.752	-0.282837	0	-32.752	-0.208588	0
-32.652	-0.319458	0	-32.652	-0.179779	0	-32.652	-0.278778	0	-32.652	-0.204529	0
-32.552	-0.33728	0	-32.552	-0.185883	0	-32.552	-0.284882	0	-32.552	-0.210632	0
-32.452	-0.327423	0	-32.452	-0.176025	0	-32.452	-0.275024	0	-32.452	-0.212494	0
-32.352	-0.328979	0	-32.352	-0.177582	0	-32.352	-0.270966	0	-32.352	-0.191101	0
-32.252	-0.335083	0	-32.252	-0.195404	0	-32.252	-0.270966	0	-32.252	-0.184998	0
-32.152	-0.341187	0	-32.152	-0.189789	0	-32.152	-0.277069	0	-32.152	-0.20282	0
-32.052	-0.335083	0	-32.052	-0.183685	0	-32.052	-0.270966	0	-32.052	-0.196716	0
-31.952	-0.335083	0	-31.952	-0.183685	0	-31.952	-0.26535	0	-31.952	-0.196716	0
-31.852	-0.336945	0	-31.852	-0.179932	0	-31.852	-0.263306	0	-31.852	-0.192963	0
-31.752	-0.346802	0	-31.752	-0.183685	0	-31.752	-0.267059	0	-31.752	-0.196716	0
-31.652	-0.341187	0	-31.652	-0.17807	0	-31.652	-0.261444	0	-31.652	-0.179383	0
-31.552	-0.346802	0	-31.552	-0.195404	0	-31.552	-0.267059	0	-31.552	-0.184998	0
-31.452	-0.346802	0	-31.452	-0.183685	0	-31.452	-0.267059	0	-31.452	-0.184998	0
-31.352	-0.34494	0	-31.352	-0.17807	0	-31.352	-0.273163	0	-31.352	-0.179382	0
-31.252	-0.338989	0	-31.252	-0.179779	0	-31.252	-0.274872	0	-31.252	-0.181091	0
-31.152	-0.338989	0	-31.152	-0.174164	0	-31.152	-0.263153	0	-31.152	-0.186706	0
-31.052	-0.335236	0	-31.052	-0.164307	0	-31.052	-0.259399	0	-31.052	-0.189056	0
-30.952	-0.325562	0	-30.952	-0.154633	0	-30.952	-0.249725	0	-30.952	-0.179382	0
-30.852	-0.331177	0	-30.852	-0.160248	0	-30.852	-0.249725	0	-30.852	-0.179382	0
-30.752	-0.327423	0	-30.752	-0.156494	0	-30.752	-0.239868	0	-30.752	-0.169525	0
-30.652	-0.336792	0	-30.652	-0.152435	0	-30.652	-0.249237	0	-30.652	-0.173279	0
-30.552	-0.331665	0	-30.552	-0.152435	0	-30.552	-0.249725	0	-30.552	-0.173279	0
-30.452	-0.319458	0	-30.452	-0.160248	0	-30.452	-0.235809	0	-30.452	-0.173279	0
-30.352	-0.319458	0	-30.352	-0.154633	0	-30.352	-0.243622	0	-30.352	-0.173279	0
-30.252	-0.327423	0	-30.252	-0.148681	0	-30.252	-0.251587	0	-30.252	-0.175629	0
-30.152	-0.317749	0	-30.152	-0.152435	0	-30.152	-0.241913	0	-30.152	-0.159851	0
-30.052	-0.311646	0	-30.052	-0.160248	0	-30.052	-0.243622	0	-30.052	-0.16156	0
-29.952	-0.315704	0	-29.952	-0.156494	0	-29.952	-0.239868	0	-29.952	-0.157806	0
-29.852	-0.315552	0	-29.852	-0.158539	0	-29.852	-0.241913	0	-29.852	-0.159851	0
-29.752	-0.315552	0	-29.752	-0.14682	0	-29.752	-0.241425	0	-29.752	-0.153748	0
-29.652	-0.309937	0	-29.652	-0.135102	0	-29.652	-0.236298	0	-29.652	-0.148133	0
-29.552	-0.315552	0	-29.552	-0.146332	0	-29.552	-0.241425	0	-29.552	-0.153748	0
-29.452	-0.311798	0	-29.452	-0.143067	0	-29.452	-0.255493	0	-29.452	-0.149994	0
-29.352	-0.315552	0	-29.352	-0.140716	0	-29.352	-0.259247	0	-29.352	-0.153747	0
-29.252	-0.301971	0	-29.252	-0.135101	0	-29.252	-0.253632	0	-29.252	-0.153748	0
-29.152	-0.296173	0	-29.152	-0.125244	0	-29.152	-0.243774	0	-29.152	-0.149994	0
-29.052	-0.303833	0	-29.052	-0.132904	0	-29.052	-0.2341	0	-29.052	-0.157654	0
-28.952	-0.298218	0	-28.952	-0.127289	0	-28.952	-0.227997	0	-28.952	-0.155792	0
-28.852	-0.299927	0	-28.852	-0.128998	0	-28.852	-0.235809	0	-28.852	-0.16156	0
-28.752	-0.307892	0	-28.752	-0.125244	0	-28.752	-0.243774	0	-28.752	-0.157806	0
-28.652	-0.309937	0	-28.652	-0.139007	0	-28.652	-0.249573	0	-28.652	-0.159851	0
-28.552	-0.292114	0	-28.552	-0.132904	0	-28.552	-0.247528	0	-28.552	-0.153748	0
-28.452	-0.288361	0	-28.452	-0.12915	0	-28.452	-0.243774	0	-28.452	-0.149994	0
-28.352	-0.284302	0	-28.352	-0.125091	0	-28.352	-0.239716	0	-28.352	-0.145935	0
-28.252	-0.278687	0	-28.252	-0.125091	0	-28.252	-0.2341	0	-28.252	-0.14032	0
-28.152	-0.27478	0	-28.152	-0.127288	0	-28.152	-0.218475	0	-28.152	-0.136413	0
-28.052	-0.264923	0	-28.052	-0.111816	0	-28.052	-0.214233	0	-28.052	-0.126556	0
-27.952	-0.260864	0	-27.952	-0.109467	0	-27.952	-0.227997	0	-27.952	-0.122498	0
-27.852	-0.272583	0	-27.852	-0.121185	0	-27.852	-0.239716	0	-27.852	-0.145935	0
-27.752	-0.266968	0	-27.752	-0.11557	0	-27.752	-0.2341	0	-27.752	-0.14032	0
-27.652	-0.253052	0	-27.652	-0.109466	0	-27.652	-0.227997	0	-27.652	-0.139831	0
-27.552	-0.249298	0	-27.552	-0.105713	0	-27.552	-0.212524	0	-27.552	-0.142181	0
-27.452	-0.253052	0	-27.452	-0.101654	0	-27.452	-0.208466	0	-27.452	-0.138123	0
-27.352	-0.245239	0	-27.352	-0.101654	0	-27.352	-0.20285	0	-27.352	-0.138122	0
-27.252	-0.239624	0	-27.252	-0.0960386	0	-27.252	-0.196747	0	-27.252	-0.132507	0
-27.152	-0.233521	0	-27.152	-0.0843204	0	-27.152	-0.196747	0	-27.152	-0.126404	0
-27.052	-0.241333	0	-27.052	-0.0916443	0	-27.052	-0.208313	0	-27.052	-0.13797	0
-26.952	-0.245392	0	-26.952	-0.0939942	0	-26.952	-0.208618	0	-26.952	-0.138275	0
-26.852	-0.253052	0	-26.852	-0.0960386	0	-26.852	-0.210663	0	-26.852	-0.136566	0
-26.752	-0.253052	0	-26.752	-0.0843201	0	-26.752	-0.204559	0	-26.752	-0.126404	0
-26.652	-0.247437	0	-26.652	-0.0782168	0	-26.652	-0.204559	0	-26.652	-0.126404	0
-26.552	-0.253052	0	-26.552	-0.0843201	0	-26.552	-0.210663	0	-26.552	-0.136261	0
-26.452	-0.253052	0	-26.452	-0.0704042	0	-26.452	-0.204559	0	-26.452	-0.134216	0
-26.352	-0.257111	0	-26.352	-0.0822752	0	-26.352	-0.220337	0	-26.352	-0.138275	0
-26.252	-0.245239	0	-26.252	-0.0760195	0	-26.252	-0.216278	0	-26.252	-0.134216	0
-26.152	-0.251343	0	-26.152	-0.0882259	0	-26.152	-0.222382	0	-26.152	-0.140319	0
-26.052	-0.229767	0	-26.052	-0.0783691	0	-26.052	-0.212524	0	-26.052	-0.130463	0
-25.952	-0.233521	0	-25.952	-0.0821226	0	-25.952	-0.216278	0	-25.952	-0.134216	0
-25.852	-0.227905	0	-25.852	-0.0708921	0	-25.852	-0.210663	0	-25.852	-0.128601	0
-25.752	-0.225555	0	-25.752	-0.0643005	0	-25.752	-0.204559	0	-25.752	-0.122498	0
-25.652	-0.229614	0	-25.652	-0.0647887	0	-25.652	-0.192841	0	-25.652	-0.122497	0
-25.552	-0.231476	0	-25.552	-0.0549316	0	-25.552	-0.200806	0	-25.552	-0.132172	0
-25.452	-0.227905	0	-25.452	-0.0508732	0	-25.452	-0.185028	0	-25.452	-0.128601	0
-25.352	-0.239136	0	-25.352	-0.0625913	0	-25.352	-0.192993	0	-25.352	-0.134216	0
-25.252	-0.239624	0	-25.252	-0.0625913	0	-25.252	-0.187073	0	-25.252	-0.128601	0
-25.152	-0.233521	0	-25.152	-0.0625914	0	-25.152	-0.185028	0	-25.152	-0.122497	0
-25.052	-0.229767	0	-25.052	-0.0588379	0	-25.052	-0.181274	0	-25.052	-0.118744	0
-24.952	-0.225708	0	-24.952	-0.0491639	0	-24.952	-0.1716	0	-24.952	-0.10907	0
-24.852	-0.221802	0	-24.852	-0.0508728	0	-24.852	-0.173309	0	-24.852	-0.116394	0
-24.752	-0.225555	0	-24.752	-0.0564883	0	-24.752	-0.190643	0	-24.752	-0.122498	0
-24.652	-0.247437	0	-24.652	-0.0686948	0	-24.652	-0.191132	0	-24.652	-0.128601	0
-24.552	-0.235229	0	-24.552	-0.0625916	0	-24.552	-0.185028	0	-24.552	-0.122498	0
-24.452	-0.237579	0	-24.452	-0.0625914	0	-24.452	-0.181274	0	-24.452	-0.118744	0
-24.352	-0.237274	0	-24.352	-0.0625918	0	-24.352	-0.188934	0	-24.352	-0.118439	0
-24.252	-0.259155	0	-24.252	-0.0686947	0	-24.252	-0.195038	0	-24.252	-0.128601	0
-24.152	-0.237579	0	-24.152	-0.058838	0	-24.152	-0.188934	0	-24.152	-0.118744	0
-24.052	-0.233521	0	-24.052	-0.0682068	0	-24.052	-0.192993	0	-24.052	-0.134216	0
-23.952	-0.241333	0	-23.952	-0.0686948	0	-23.952	-0.183319	0	-23.952	-0.122498	0
-23.852	-0.241333	0	-23.852	-0.062592	0	-23.852	-0.180969	0	-23.852	-0.122498	0
-23.752	-0.253052	0	-23.752	-0.0780638	0	-23.752	-0.196747	0	-23.752	-0.145935	0
-23.652	-0.249298	0	-23.652	-0.0783688	0	-23.652	-0.181274	0	-23.652	-0.142181	0
-23.552	-0.251343	0	-23.552	-0.0686951	0	-23.552	-0.177216	0	-23.552	-0.126892	0
-23.452	-0.248993	0	-23.452	-0.0682066	0	-23.452	-0.177216	0	-23.452	-0.102966	0
-23.352	-0.249298	0	-23.352	-0.0705568	0	-23.352	-0.173462	0	-23.352	-0.104828	0
-23.252	-0.258667	0	-23.252	-0.0780638	0	-23.252	-0.169403	0	-23.252	-0.126404	0
-23.152	-0.259155	0	-23.152	-0.0647886	0	-23.152	-0.163788	0	-23.152	-0.120788	0
-23.052	-0.253052	0	-23.052	-0.0704041	0	-23.052	-0.161438	0	-23.052	-0.1203	0
-22.952	-0.247437	0	-22.952	-0.0647884	0	-22.952	-0.167694	0	-22.952	-0.120789	0
-22.852	-0.241333	0	-22.852	-0.0605467	0	-22.852	-0.157837	0	-22.852	-0.110931	0
-22.752	-0.241333	0	-22.752	-0.0625916	0	-22.752	-0.153778	0	-22.752	-0.110626	0
-22.652	-0.246948	0	-22.652	-0.062592	0	-22.652	-0.153778	0	-22.652	-0.122498	0
-22.552	-0.259155	0	-22.552	-0.0743103	0	-22.552	-0.165497	0	-22.552	-0.134216	0
-22.452	-0.253052	0	-22.452	-0.0724485	0	-22.452	-0.165497	0	-22.452	-0.128601	0
-22.352	-0.253052	0	-22.352	-0.0704039	0	-22.352	-0.165497	0	-22.352	-0.122497	0
-22.252	-0.261017	0	-22.252	-0.0666502	0	-22.252	-0.161743	0	-22.252	-0.118744	0
-22.152	-0.256958	0	-22.152	-0.0625913	0	-22.152	-0.149872	0	-22.152	-0.126404	0
-22.052	-0.251343	0	-22.052	-0.0625916	0	-22.052	-0.152069	0	-22.052	-0.10907	0
-21.952	-0.245239	0	-21.952	-0.0625919	0	-21.952	-0.138153	0	-21.952	-0.102966	0
-21.852	-0.258667	0	-21.852	-0.0704044	0	-21.852	-0.151581	0	-21.852	-0.110779	0
-21.752	-0.272736	0	-21.752	-0.083984	0	-21.752	-0.169403	0	-21.752	-0.130463	0
-21.652	-0.274628	0	-21.652	-0.0686946	0	-21.652	-0.163788	0	-21.652	-0.120788	0
-21.552	-0.259155	0	-21.552	-0.0686951	0	-21.552	-0.152069	0	-21.552	-0.114685	0
-21.452	-0.257111	0	-21.452	-0.0532228	0	-21.452	-0.142212	0	-21.452	-0.110931	0
-21.352	-0.253052	0	-21.352	-0.0564878	0	-21.352	-0.151581	0	-21.352	-0.10907	0
-21.252	-0.247437	0	-21.252	-0.0569764	0	-21.252	-0.152069	0	-21.252	-0.102966	0
-21.152	-0.249298	0	-21.152	-0.0588379	0	-21.152	-0.153931	0	-21.152	-0.126404	0
-21.052	-0.248993	0	-21.052	-0.0622864	0	-21.052	-0.153625	0	-21.052	-0.130157	0
-20.952	-0.249298	0	-20.952	-0.0744629	0	-20.952	-0.153931	0	-20.952	-0.130463	0
-20.852	-0.248993	0	-20.852	-0.0741577	0	-20.852	-0.153625	0	-20.852	-0.13797	0
-20.752	-0.249298	0	-20.752	-0.0744629	0	-20.752	-0.148315	0	-20.752	-0.14389	0
-20.652	-0.245239	0	-20.652	-0.0741585	0	-20.652	-0.141907	0	-20.652	-0.14969	0
-20.552	-0.262573	0	-20.552	-0.0917969	0	-20.552	-0.1633	0	-20.552	-0.165466	0
-20.452	-0.268677	0	-20.452	-0.0938413	0	-20.452	-0.169403	0	-20.452	-0.165466	0
-20.352	-0.257446	0	-20.352	-0.0943301	0	-20.352	-0.163788	0	-20.352	-0.156098	0
-20.252	-0.258667	0	-20.252	-0.0955506	0	-20.252	-0.171112	0	-20.252	-0.159363	0
-20.152	-0.266968	0	-20.152	-0.0960386	0	-20.152	-0.1716	0	-20.152	-0.17157	0
-20.052	-0.253052	0	-20.052	-0.0899353	0	-20.052	-0.165497	0	-20.052	-0.159851	0
-19.952	-0.264771	0	-19.952	-0.107757	0	-19.952	-0.177216	0	-19.952	-0.161713	0
-19.852	-0.261017	0	-19.852	-0.0941469	0	-19.852	-0.173462	0	-19.852	-0.1539	0
-19.752	-0.264771	0	-19.752	-0.0938416	0	-19.752	-0.177216	0	-19.752	-0.159851	0
-19.652	-0.259155	0	-19.652	-0.0938413	0	-19.652	-0.165497	0	-19.652	-0.148132	0
-19.552	-0.243683	0	-19.552	-0.0826111	0	-19.552	-0.165497	0	-19.552	-0.136414	0
-19.452	-0.241333	0	-19.452	-0.0628966	0	-19.452	-0.165497	0	-19.452	-0.122803	0
-19.352	-0.241333	0	-19.352	-0.0625916	0	-19.352	-0.165497	0	-19.352	-0.10907	0
-19.252	-0.233521	0	-19.252	-0.062592	0	-19.252	-0.165497	0	-19.252	-0.0992126	0
-19.152	-0.245239	0	-19.152	-0.0743105	0	-19.152	-0.169403	0	-19.152	-0.106873	0
-19.052	-0.248993	0	-19.052	-0.078064	0	-19.052	-0.180969	0	-19.052	-0.105011	0
-18.952	-0.257111	0	-18.952	-0.0727539	0	-18.952	-0.181274	0	-18.952	-0.0992126	0
-18.852	-0.248993	0	-18.852	-0.0780641	0	-18.852	-0.180969	0	-18.852	-0.106873	0
-18.752	-0.253052	0	-18.752	-0.0821228	0	-18.752	-0.185028	0	-18.752	-0.101257	0
-18.652	-0.257111	0	-18.652	-0.0805667	0	-18.652	-0.185028	0	-18.652	-0.0796817	0
-18.552	-0.260864	0	-18.552	-0.0782166	0	-18.552	-0.189087	0	-18.552	-0.0895386	0
-18.452	-0.251495	0	-18.452	-0.080078	0	-18.452	-0.181274	0	-18.452	-0.0796814	0
-18.352	-0.241333	0	-18.352	-0.0821228	0	-18.352	-0.177216	0	-18.352	-0.0756226	0
-18.252	-0.237579	0	-18.252	-0.0858765	0	-18.252	-0.1716	0	-18.252	-0.0834351	0
-18.152	-0.237274	0	-18.152	-0.0899348	0	-18.152	-0.171112	0	-18.152	-0.0834346	0
-18.052	-0.227905	0	-18.052	-0.0821228	0	-18.052	-0.159729	0	-18.052	-0.0621948	0
-17.952	-0.227417	0	-17.952	-0.0938412	0	-17.952	-0.157684	0	-17.952	-0.0560913	0
-17.852	-0.216339	0	-17.852	-0.0882259	0	-17.852	-0.148315	0	-17.852	-0.0523373	0
-17.752	-0.20993	0	-17.752	-0.087738	0	-17.752	-0.138153	0	-17.752	-0.059845	0
-17.652	-0.218048	0	-17.652	-0.0922848	0	-17.652	-0.142212	0	-17.652	-0.0740658	0
-17.552	-0.207886	0	-17.552	-0.0821228	0	-17.552	-0.141907	0	-17.552	-0.0639038	0
-17.452	-0.208374	0	-17.452	-0.0765074	0	-17.452	-0.150024	0	-17.452	-0.0601501	0
-17.352	-0.213989	0	-17.352	-0.0821224	0	-17.352	-0.155823	0	-17.352	-0.0504757	0
-17.252	-0.210236	0	-17.252	-0.0783688	0	-17.252	-0.150024	0	-17.252	-0.0560913	0
-17.152	-0.200562	0	-17.152	-0.076507	0	-17.152	-0.157684	0	-17.152	-0.0504755	0
-17.052	-0.188843	0	-17.052	-0.0610352	0	-17.052	-0.136597	0	-17.052	-0.0350037	0
-16.952	-0.17337	0	-16.952	-0.0588371	0	-16.952	-0.128784	0	-16.952	-0.0210876	0
-16.852	-0.159454	0	-16.852	-0.0491632	0	-16.852	-0.0975342	0	-16.852	-0.0170282	0
-16.752	-0.14978	0	-16.752	-0.0468132	0	-16.752	-0.0817566	0	-16.752	-0.0114136	0
-16.652	-0.132416	0	-16.652	-0.0414724	0	-16.652	-0.0606384	0	-16.652	0.000336677	0
-16.552	-0.104767	0	-16.552	-0.0313416	0	-16.552	-0.0444031	0	-16.552	0.0101624	0
-16.452	-0.108521	0	-16.452	-0.0353996	0	-16.452	-0.0428467	0	-16.452	0.00640869	0
-16.352	-0.104767	0	-16.352	-0.0257258	0	-16.352	-0.0326843	0	-16.352	0.0120244	0
-16.252	-0.101166	0	-16.252	-0.025695	0	-16.252	-0.0350037	0	-16.252	0.0158081	0
-16.152	-0.0908508	0	-16.152	-0.0158686	0	-16.152	-0.0211182	0	-16.152	0.0203252	0
-16.052	-0.0928955	0	-16.052	-0.0118103	0	-16.052	-0.0114441	0	-16.052	0.0198364	0
-15.952	-0.0952454	0	-15.952	-0.0197748	0	-15.952	-0.0133057	0	-15.952	0.0179749	0
-15.852	-0.0832214	0	-15.852	-0.0216669	0	-15.852	-0.00924683	0	-15.852	0.0182806	0
-15.752	-0.0718079	0	-15.752	-0.0158684	0	-15.752	-0.00363159	0	-15.752	0.0296936	0
-15.652	-0.0578918	0	-15.652	-0.0118096	0	-15.652	0.00622559	0	-15.652	0.0393684	0
-15.552	-0.0500793	0	-15.552	-0.0141602	0	-15.552	0.0158997	0	-15.552	0.0492249	0
-15.452	-0.0693054	0	-15.452	-0.0211792	0	-15.452	0.00857544	0	-15.452	0.0361023	0
-15.352	-0.0616455	0	-15.352	-0.0196228	0	-15.352	0.00247192	0	-15.352	0.0337524	0
-15.252	-0.0733643	0	-15.252	-0.0252385	0	-15.252	-0.00128174	0	-15.252	0.0243835	0
-15.152	-0.0906982	0	-15.152	-0.0430603	0	-15.152	-0.0226746	0	-15.152	-0.00311279	0
-15.052	-0.100555	0	-15.052	-0.0430603	0	-15.052	-0.0287781	0	-15.052	-0.01297	0
-14.952	-0.104614	0	-14.952	-0.0374451	0	-14.952	-0.0269165	0	-14.952	0.000305176	0
-14.852	-0.112427	0	-14.852	-0.0391541	0	-14.852	-0.0326843	0	-14.852	-0.00140381	0
-14.752	-0.112427	0	-14.752	-0.0391541	0	-14.752	-0.0326843	0	-14.752	-0.00140381	0
-14.652	-0.112427	0	-14.652	-0.0508727	0	-14.652	-0.0444031	0	-14.652	-0.0131224	0
-14.552	-0.103058	0	-14.552	-0.0471191	0	-14.552	-0.0406494	0	-14.552	-0.00561523	0
-14.452	-0.0928955	0	-14.452	-0.0430601	0	-14.452	-0.0365906	0	-14.452	0.0142212	0
-14.352	-0.0928955	0	-14.352	-0.0374448	0	-14.352	-0.0365906	0	-14.352	0.0198367	0
-14.252	-0.098999	0	-14.252	-0.0257268	0	-14.252	-0.0365906	0	-14.252	0.0259399	0
-14.152	-0.110229	0	-14.152	-0.0313413	0	-14.152	-0.0483093	0	-14.152	0.0276491	0
-14.052	-0.110718	0	-14.052	-0.0313416	0	-14.052	-0.0426941	0	-14.052	0.0393677	0
-13.952	-0.104614	0	-13.952	-0.0313414	0	-13.952	-0.0309753	0	-13.952	0.039856	0
-13.852	-0.108673	0	-13.852	-0.027588	0	-13.852	-0.0211182	0	-13.852	0.037506	0
-13.752	-0.106812	0	-13.752	-0.0313416	0	-13.752	-0.0248718	0	-13.752	0.0337524	0
-13.652	-0.100708	0	-13.652	-0.0313413	0	-13.652	-0.0248718	0	-13.652	0.0337527	0
-13.552	-0.0950928	0	-13.552	-0.02948	0	-13.552	-0.0248718	0	-13.552	0.0393677	0
-13.452	-0.100708	0	-13.452	-0.0354004	0	-13.452	-0.0365906	0	-13.452	0.0337524	0
-13.352	-0.112427	0	-13.352	-0.031342	0	-13.352	-0.0365906	0	-13.352	0.033752	0
-13.252	-0.124146	0	-13.252	-0.0430602	0	-13.252	-0.0483093	0	-13.252	0.01828	0
-13.152	-0.120392	0	-13.152	-0.0393065	0	-13.152	-0.0445557	0	-13.152	0.017975	0
-13.052	-0.116333	0	-13.052	-0.0235291	0	-13.052	-0.0404968	0	-13.052	0.0220337	0
-12.952	-0.131958	0	-12.952	-0.0313413	0	-12.952	-0.0483093	0	-12.952	0.00640869	0
-12.852	-0.126343	0	-12.852	-0.0294797	0	-12.852	-0.0426941	0	-12.852	0.0120242	0
-12.752	-0.116486	0	-12.752	-0.0274353	0	-12.752	-0.0365906	0	-12.752	0.0181274	0
-12.652	-0.112427	0	-12.652	-0.0274353	0	-12.652	-0.0365906	0	-12.652	0.0181274	0
-12.552	-0.106812	0	-12.552	-0.0274353	0	-12.552	-0.0365906	0	-12.552	0.0181274	0
-12.452	-0.112427	0	-12.452	-0.0391541	0	-12.452	-0.0483093	0	-12.452	0.00640869	0
-12.352	-0.112427	0	-12.352	-0.0391539	0	-12.352	-0.0483093	0	-12.352	0.00640883	0
-12.252	-0.108673	0	-12.252	-0.0316469	0	-12.252	-0.0445557	0	-12.252	0.0101624	0
-12.152	-0.124146	0	-12.152	-0.0313416	0	-12.152	-0.0483093	0	-12.152	0.00640869	0
-12.052	-0.112427	0	-12.052	-0.0350952	0	-12.052	-0.0483093	0	-12.052	-0.00531006	0
-11.952	-0.11853	0	-11.952	-0.0297849	0	-11.952	-0.0426941	0	-11.952	0.0120239	0
-11.852	-0.108673	0	-11.852	-0.0196232	0	-11.852	-0.0365906	0	-11.852	0.018127	0
-11.752	-0.110718	0	-11.752	-0.0313414	0	-11.752	-0.0483093	0	-11.752	0.00640869	0
-11.652	-0.100861	0	-11.652	-0.0197752	0	-11.652	-0.0445557	0	-11.652	0.0139162	0
-11.552	-0.0968018	0	-11.552	-0.0235291	0	-11.552	-0.0404968	0	-11.552	0.0220337	0
-11.452	-0.0968018	0	-11.452	-0.0235291	0	-11.452	-0.0404968	0	-11.452	0.0103149	0
-11.352	-0.098999	0	-11.352	-0.0179136	0	-11.352	-0.0426941	0	-11.352	0.0198367	0
-11.252	-0.100708	0	-11.252	-0.0118103	0	-11.252	-0.0365906	0	-11.252	0.0142212	0
-11.152	-0.100708	0	-11.152	-0.0118105	0	-11.152	-0.0248718	0	-11.152	0.014221	0
-11.052	-0.101196	0	-11.052	-0.0216675	0	-11.052	-0.0309753	0	-11.052	0.00811768	0
-10.952	-0.0889893	0	-10.952	-0.00790405	0	-10.952	-0.0248718	0	-10.952	0.0198364	0
-10.852	-0.0852356	0	-10.852	-0.00790435	0	-10.852	-0.0248718	0	-10.852	0.0259396	0
-10.752	-0.0889893	0	-10.752	-0.0157166	0	-10.752	-0.0326843	0	-10.752	0.0181274	0
-10.652	-0.083374	0	-10.652	-0.00790405	0	-10.652	-0.0248718	0	-10.652	0.0181274	0
-10.552	-0.0772705	0	-10.552	-0.00790405	0	-10.552	-0.0248718	0	-10.552	0.0181274	0
-10.452	-0.0889893	0	-10.452	-0.0196227	0	-10.452	-0.0365906	0	-10.452	-0.00140381	0
-10.352	-0.0814819	0	-10.352	-0.0158685	0	-10.352	-0.0406494	0	-10.352	0.00235046	0
-10.252	-0.067749	0	-10.252	-9.19998e-05	0	-10.252	-0.0248718	0	-10.252	0.00640869	0
-10.152	-0.0733643	0	-10.152	-0.0196228	0	-10.152	-0.0287781	0	-10.152	-0.00531006	0
-10.052	-0.0733643	0	-10.052	-0.0196228	0	-10.052	-0.0287781	0	-10.052	-0.00531006	0
-9.952	-0.0639954	0	-9.952	-0.0140073	0	-9.952	-0.0231628	0	-9.952	0.000305176	0
-9.85201	-0.0482178	0	-9.852	-0.00790391	0	-9.85201	-0.0170593	0	-9.852	-0.00140367	0
-9.752	-0.0383606	0	-9.752	-0.000397019	0	-9.752	-0.0133057	0	-9.752	0.00234985	0
-9.652	-0.0460205	0	-9.652	-0.0039978	0	-9.652	-0.0209656	0	-9.652	-0.00531006	0
-9.552	-0.0404053	0	-9.552	-0.0039978	0	-9.552	-0.0209656	0	-9.552	-0.0170288	0
-9.452	-0.0305481	0	-9.452	-0.0039978	0	-9.452	-0.0209656	0	-9.452	-0.0170288	0
-9.35201	-0.020874	0	-9.352	-0.0039978	0	-9.35201	-0.0209656	0	-9.352	-0.0170288	0
-9.252	-0.0147705	0	-9.252	-0.0039981	0	-9.252	-0.0209656	0	-9.252	-0.0170288	0
-9.152	-0.0188293	0	-9.152	-0.0235291	0	-9.152	-0.0287781	0	-9.152	-0.0248413	0
-9.052	-0.00915527	0	-9.052	-0.0118103	0	-9.052	-0.0231628	0	-9.052	-0.0328064	0
-8.952	-0.00149536	0	-8.952	-0.0099485	0	-8.952	-0.0227051	0	-8.952	-0.0253296	0
-8.85201	0.00866699	0	-8.852	-0.00415039	0	-8.85201	-0.0170593	0	-8.852	-0.0187378	0
-8.752	0.0142822	0	-8.752	-9.15527e-05	0	-8.752	-0.0170593	0	-8.752	-0.0248413	0
-8.652	0.0319519	0	-8.652	-9.15527e-05	0	-8.652	-0.0231628	0	-8.652	-0.0309448	0
-8.552	0.041626	0	-8.552	-9.15527e-05	0	-8.552	-0.0170593	0	-8.552	-0.0248413	0
-8.452	0.0477295	0	-8.452	0.00552368	0	-8.452	-0.0170593	0	-8.452	-0.0326538	0
-8.35201	0.0533447	0	-8.352	0.0116272	0	-8.35201	-0.0170593	0	-8.35201	-0.0326538	0
-8.25201	0.0749207	0	-8.252	0.0116272	0	-8.25201	-0.0109558	0	-8.252	-0.0387573	0
-8.152	0.0845947	0	-8.152	0.0116272	0	-8.152	-0.0114441	0	-8.152	-0.0326538	0
-8.052	0.0905457	0	-8.052	0.00772095	0	-8.052	-0.0226746	0	-8.052	-0.0521851	0
-7.952	0.0883484	0	-7.952	0.00366211	0	-7.952	-0.0389404	0	-7.952	-0.0885925	0
-7.85201	0.0985107	0	-7.852	-9.24468e-05	0	-7.85201	-0.0287781	0	-7.85201	-0.101257	0
-7.75201	0.0905457	0	-7.752	-0.00399648	0	-7.75201	-0.0287781	0	-7.752	-0.11859	0
-7.652	0.111938	0	-7.652	0.0133362	0	-7.652	-0.0114441	0	-7.652	-0.10907	0
-7.552	0.145386	0	-7.552	-0.00570679	0	-7.552	-0.0148621	0	-7.552	-0.1203	0
-7.452	0.192108	0	-7.452	-9.15527e-05	0	-7.452	-0.0148621	0	-7.452	-0.110931	0
-7.35201	0.197876	0	-7.352	-0.00244141	0	-7.35201	-0.0404968	0	-7.35201	-0.0990601	0
-7.25201	0.214142	0	-7.252	-0.0039984	0	-7.25201	-0.0270691	0	-7.252	-0.0934454	0
-7.152	0.198517	0	-7.152	-0.0275879	0	-7.152	0.0727844	0	-7.152	-0.0951538	0
-7.052	0.213348	0	-7.052	-0.0240173	0	-7.052	0.105743	0	-7.052	-0.0817261	0
-6.952	0.223511	0	-6.952	-0.0313416	0	-6.952	0.123566	0	-6.952	-0.0617065	0
-6.85201	0.203979	0	-6.852	-0.0569732	0	-6.85201	0.11795	0	-6.85201	-0.126404	0
-6.75201	0.256317	0	-6.752	0.00521732	0	-6.75201	0.197144	0	-6.752	-0.0700085	0
-6.652	0.229126	0	-6.652	-0.00213623	0	-6.652	0.219025	0	-6.652	-0.0756226	0
-6.552	-0.0827332	0	-6.552	-0.272278	0	-6.552	0.0281067	0	-6.552	-0.0421753	0
-6.452	-0.466187	0	-6.452	0.0222473	0	-6.452	-0.132538	0	-6.452	-0.409851	0
-6.35201	-0.301025	0	-6.352	0.00973779	0	-6.35201	0.0671387	0	-6.35201	-0.227509	0
-6.25201	-0.308685	0	-6.252	0.242555	0	-6.25201	-0.360657	0	-6.252	-0.286254	0
-6.152	-0.297272	0	-6.152	-0.469482	0	-6.152	-0.46817	0	-6.152	-0.321869	0
-6.052	-0.162262	0	-6.052	-0.410095	0	-6.052	-0.412048	0	-6.052	-0.237793	0
-5.952	0.197266	0	-5.952	-0.0546265	0	-5.952	-0.0993958	0	-5.952	0.0646973	0
-5.85201	0.282257	0	-5.852	-0.0883806	0	-5.85201	0.0694885	0	-5.85201	-0.0481262	0
-5.75201	0.246155	0	-5.752	-0.282927	0	-5.75201	-0.00939941	0	-5.752	-0.213134	0
-5.652	0.288361	0	-5.652	0.0558472	0	-5.652	0.161835	0	-5.652	0.0753174	0
-5.552	0.295532	0	-5.552	0.414917	0	-5.552	0.359344	0	-5.552	0.410461	0
-5.452	0.361938	0	-5.452	0.413025	0	-5.452	0.39856	0	-5.452	0.41095	0
-5.35201	0.410217	0	-5.352	0.371762	0	-5.35201	0.363403	0	-5.35201	0.368896	0
-5.25201	0.445374	0	-5.252	0.322418	0	-5.25201	0.314819	0	-5.252	0.315003	0
-5.152	0.489319	0	-5.152	0.328979	0	-5.152	0.358276	0	-5.152	0.318298	0
-5.052	0.552582	0	-5.052	0.409424	0	-5.052	0.436218	0	-5.052	0.375153	0
-4.952	0.618042	0	-4.952	0.526794	0	-4.952	0.512634	0	-4.952	0.495789	0
-4.85201	0.598511	0	-4.852	0.513793	0	-4.85201	0.477295	0	-4.85201	0.481232	0
-4.75201	0.578827	0	-4.752	0.483978	0	-4.75201	0.439972	0	-4.752	0.455627	0
-4.652	0.551788	0	-4.652	0.474426	0	-4.652	0.426056	0	-4.652	0.436096	0
-4.552	0.530548	0	-4.552	0.453674	0	-4.552	0.405609	0	-4.552	0.417358	0
-4.452	0.518066	0	-4.452	0.440704	0	-4.452	0.382965	0	-4.452	0.394714	0
-4.35201	0.506317	0	-4.352	0.443025	0	-4.35201	0.371216	0	-4.35201	0.383118	0
-4.25201	0.506317	0	-4.252	0.452882	0	-4.25201	0.365601	0	-4.252	0.385011	0
-4.152	0.502441	0	-4.152	0.440704	0	-4.152	0.347809	0	-4.152	0.376892	0
-4.052	0.490845	0	-4.052	0.43335	0	-4.052	0.351685	0	-4.052	0.365784	0
-3.952	0.502563	0	-3.952	0.431305	0	-3.952	0.355743	0	-3.952	0.35968	0
-3.85201	0.485077	0	-3.852	0.41382	0	-3.85201	0.351685	0	-3.85201	0.351563	0
-3.75201	0.471771	0	-3.752	0.393037	0	-3.75201	0.344635	0	-3.752	0.350312	0
-3.652	0.459595	0	-3.652	0.374756	0	-3.652	0.322784	0	-3.652	0.328888	0
-3.552	0.480713	0	-3.552	0.390076	0	-3.552	0.316711	0	-3.552	0.320648	0
-3.452	0.515717	0	-3.452	0.421021	0	-3.452	0.341553	0	-3.452	0.347351	0
-3.35201	0.549133	0	-3.352	0.441163	0	-3.35201	0.371216	0	-3.35201	0.38501	0
-3.25201	0.564911	0	-3.252	0.44678	0	-3.25201	0.377319	0	-3.252	0.394686	0
-3.152	0.590393	0	-3.152	0.470398	0	-3.152	0.394348	0	-3.152	0.418304	0
-3.052	0.625549	0	-3.052	0.51944	0	-3.052	0.439819	0	-3.052	0.459381	0
-2.952	0.707428	0	-2.952	0.57431	0	-2.952	0.508118	0	-2.952	0.533295	0
-2.85201	0.813995	0	-2.852	0.669934	0	-2.85201	0.604492	0	-2.85201	0.641418	0
-2.75201	0.930389	0	-2.752	0.80055	0	-2.75201	0.724976	0	-2.752	0.764234	0
-2.652	1.0957	0	-2.652	0.956482	0	-2.652	0.882477	0	-2.652	0.919861	0
-2.552	1.24289	0	-2.552	1.08975	0	-2.552	1.022	0	-2.552	1.06876	0
-2.452	1.36572	0	-2.452	1.20853	0	-2.452	1.13297	0	-2.452	1.19174	0
-2.35201	1.45554	0	-2.352	1.29679	0	-2.35201	1.22684	0	-2.35201	1.28531	0
-2.25201	1.57303	0	-2.252	1.40647	0	-2.25201	1.33466	0	-2.252	1.40515	0
-2.152	1.57101	0	-2.152	1.39804	0	-2.152	1.32809	0	-2.152	1.38876	0
-2.052	1.39197	0	-2.052	1.22537	0	-2.052	1.13968	0	-2.052	1.2197	0
-1.952	1.01178	0	-1.952	0.82785	0	-1.952	0.76355	0	-1.952	0.84375	0
-1.85201	0.669281	0	-1.852	0.445816	0	-1.85201	0.382446	0	-1.85201	0.475769	0
-1.75201	0.481323	0	-1.752	0.201924	0	-1.75201	0.174805	0	-1.752	0.252797	0
-1.652	0.353821	0	-1.652	0.0547485	0	-1.652	0.0235596	0	-1.652	0.0767212	0
-1.552	0.311646	0	-1.552	-0.00164795	0	-1.552	-0.0461121	0	-1.552	-0.0507813	0
-1.452	0.284454	0	-1.452	-0.0369873	0	-1.452	-0.052063	0	-1.452	-0.104523	0
-1.35201	0.274292	0	-1.352	-0.0719676	0	-1.35201	-0.0851746	0	-1.35201	-0.124054	0
-1.25201	0.232727	0	-1.252	-0.106508	0	-1.25201	-0.103943	0	-1.252	-0.184206	0
-1.152	0.272247	0	-1.152	-0.076355	0	-1.152	-0.0965881	0	-1.152	-0.153595	0
-1.052	0.413666	0	-1.052	0.0859985	0	-1.052	0.0513611	0	-1.052	0.00497437	0
-0.952003	0.498657	0	-0.952003	0.226013	0	-0.952003	0.191071	0	-0.952003	0.14032	0
-0.852005	0.570099	0	-0.851997	0.315074	0	-0.852005	0.304199	0	-0.852005	0.239716	0
-0.752007	0.737732	0	-0.751999	0.443983	0	-0.752007	0.475433	0	-0.751999	0.352827	0
-0.652	0.839783	0	-0.652	0.586639	0	-0.652	0.611084	0	-0.652	0.536102	0
-0.552002	0.873047	0	-0.552002	0.647888	0	-0.552002	0.665924	0	-0.552002	0.608917	0
-0.452003	0.883514	0	-0.452003	0.666962	0	-0.452003	0.693115	0	-0.452003	0.63501	0
-0.352005	0.878815	0	-0.351997	0.713817	0	-0.352005	0.701385	0	-0.352005	0.651703	0
-0.252007	0.966797	0	-0.251999	0.704473	0	-0.252007	0.723907	0	-0.251999	0.747991	0
-0.152	0.942871	0	-0.152	0.625061	0	-0.152	0.480438	0	-0.152	0.820007	0
-0.052002	0.816498	0	-0.052002	0.623199	0	-0.052002	0.432953	0	-0.052002	0.652679	0
0.0479965	1.35663	8.772	0.0479965	0.745819	3.713	0.0479965	0.611359	6.798	0.0479965	0.44342	2.406
0.147995	3.38742	8.78809	0.148003	0.645836	3.74103	0.147995	0.607635	6.86083	0.147995	0.603149	2.47811
0.247993	2.96588	8.80417	0.248001	0.803977	3.76904	0.247993	0.480927	6.92362	0.248001	0.44625	2.55016
0.348	1.14163	8.82025	0.348	0.903015	3.79704	0.348	0.899353	6.98637	0.348	0.764679	2.62213
0.447998	0.589294	8.83633	0.447998	0.571777	3.82502	0.447998	1.03577	7.04908	0.447998	0.878448	2.69403
0.547997	0.369446	8.85239	0.547997	0.545074	3.85299	0.547997	0.952789	7.11174	0.547997	0.793762	2.76585
0.647995	0.427094	8.86845	0.648003	0.610225	3.88095	0.647995	0.912323	7.17436	0.647995	0.826416	2.8376
0.747993	0.631653	8.8845	0.748001	0.616635	3.90889	0.747993	1.02264	7.23694	0.748001	0.875332	2.90929
0.848	0.68634	8.90055	0.848	0.636627	3.93681	0.848	1.09482	7.29949	0.848	0.944702	2.9809
0.947998	0.87616	8.91659	0.947998	0.673981	3.96472	0.947998	1.13983	7.36198	0.947998	0.981262	3.05244
1.048	0.949127	8.93262	1.048	0.685852	3.99262	1.048	1.17014	7.42444	1.048	1.04062	3.1239
1.14799	0.980377	8.94865	1.148	0.649135	4.02051	1.14799	1.19077	7.48685	1.14799	1.07733	3.1953
1.24799	1.02695	8.96467	1.248	0.655207	4.04837	1.24799	1.26825	7.54922	1.248	1.12219	3.26662
1.348	1.06476	8.98069	1.348	0.660675	4.07623	1.348	1.33746	7.61156	1.348	1.18829	3.33787
1.448	1.0546	8.9967	1.448	0.66037	4.10407	1.448	1.40106	7.67384	1.448	1.24094	3.40905
1.548	1.09695	9.0127	1.548	0.672089	4.13189	1.548	1.47168	7.73609	1.548	1.27814	3.48016
1.64799	1.12802	9.02869	1.648	0.656458	4.1597	1.64799	1.52606	7.79829	1.64799	1.32123	3.5512
1.74799	1.16196	9.04468	1.748	0.660822	4.1875	1.74799	1.61044	7.86045	1.748	1.35266	3.62217
1.848	1.17944	9.06067	1.848	0.640991	4.21528	1.848	1.66544	7.92258	1.848	1.3764	3.69307
1.948	1.21646	9.07664	1.948	0.656921	4.24305	1.948	1.74307	7.98466	1.948	1.43295	3.76389
2.048	1.23193	9.09261	2.048	0.660065	4.2708	2.048	1.82513	8.04669	2.048	1.46579	3.83464
2.14799	1.26865	9.10858	2.148	0.71066	4.29854	2.14799	1.93588	8.10869	2.14799	1.52966	3.90533
2.24799	1.30023	9.12453	2.248	0.730558	4.32626	2.24799	2.01263	8.17064	2.248	1.58862	3.97594
2.348	1.32742	9.14049	2.348	0.74054	4.35397	2.348	2.12766	8.23256	2.348	1.67065	4.04648
2.448	1.37021	9.15643	2.448	0.759888	4.38167	2.448	2.20776	8.29443	2.448	1.71951	4.11695
2.548	1.41898	9.17237	2.548	0.810242	4.40935	2.548	2.31671	8.35625	2.548	1.80704	4.18735
2.64799	1.44662	9.1883	2.648	0.853636	4.43702	2.64799	2.4187	8.41804	2.64799	1.89313	4.25768
2.74799	1.4754	9.20423	2.748	0.867095	4.46467	2.74799	2.51593	8.47978	2.748	1.97516	4.32795
2.848	1.51321	9.22015	2.848	0.914154	4.49231	2.848	2.61795	8.54149	2.848	2.04175	4.39814
2.948	1.54538	9.23606	2.948	0.964142	4.51993	2.948	2.72684	8.60315	2.948	2.13297	4.46825
3.048	1.59692	9.25197	3.048	1.00208	4.54754	3.048	2.80136	8.66477	3.048	2.19623	4.5383
3.14799	1.63147	9.26787	3.148	1.03287	4.57514	3.14799	2.90277	8.72635	3.14799	2.26202	4.60828
3.24799	1.65756	9.28377	3.248	1.04724	4.60272	3.24799	2.99466	8.78788	3.248	2.34061	4.67819
3.348	1.69803	9.29965	3.348	1.07193	4.63028	3.348	3.10403	8.84938	3.348	2.41656	4.74803
3.448	1.7507	9.31554	3.448	1.12274	4.65783	3.448	3.20169	8.91083	3.448	2.4808	4.8178
3.548	1.78976	9.33141	3.548	1.1582	4.68537	3.548	3.30701	8.97224	3.548	2.56314	4.88749
3.64799	1.83865	9.34728	3.648	1.20648	4.7129	3.64799	3.40652	9.03361	3.64799	2.64093	4.95712
3.74799	1.89133	9.36314	3.748	1.25586	4.74041	3.74799	3.52576	9.09494	3.748	2.70563	5.02668
3.848	1.95178	9.379	3.848	1.28693	4.7679	3.848	3.63324	9.15623	3.848	2.78937	5.09617
3.948	2.01428	9.39485	3.948	1.32959	4.79538	3.948	3.72278	9.21747	3.948	2.87515	5.16559
4.048	2.04587	9.4107	4.048	1.37881	4.82285	4.048	3.82654	9.27868	4.048	2.95563	5.23494
4.14799	2.10022	9.42653	4.148	1.42349	4.8503	4.14799	3.95731	9.33984	4.14799	3.04547	5.30422
4.24799	2.14539	9.44236	4.248	1.4707	4.87774	4.24799	4.04544	9.40095	4.248	3.11578	5.37344
4.348	2.19211	9.45819	4.348	1.51334	4.90516	4.348	4.17029	9.46204	4.348	3.18985	5.44258
4.448	2.23523	9.47401	4.448	1.55664	4.93257	4.448	4.26419	9.52307	4.448	3.26422	5.51165
4.548	2.28787	9.48982	4.548	1.59552	4.95996	4.548	4.35809	9.58406	4.548	3.35406	5.58065
4.64799	2.33273	9.50563	4.648	1.62271	4.98735	4.64799	4.45325	9.64502	4.64799	3.43375	5.64959
4.74799	2.37961	9.52143	4.748	1.6582	5.01471	4.74799	4.53967	9.70593	4.748	3.52203	5.71846
4.848	2.41116	9.53722	4.848	1.70099	5.04206	4.848	4.65277	9.7668	4.848	3.61765	5.78725
4.948	2.4635	9.55301	4.948	1.74585	5.0694	4.948	4.73074	9.82763	4.948	3.69376	5.85598
5.048	2.52023	9.56879	5.048	1.77115	5.09672	5.048	4.82654	9.88841	5.048	3.78937	5.92464
5.14799	2.55554	9.58456	5.148	1.80664	5.12403	5.14799	4.92044	9.94916	5.14799	3.86954	5.99322
5.24799	2.60632	9.60033	5.248	1.84146	5.15133	5.24799	5.00623	10.0099	5.248	3.94391	6.06175
5.348	2.66086	9.6161	5.348	1.9021	5.17861	5.348	5.11746	10.0705	5.348	4.02969	6.1302
5.448	2.69803	9.63185	5.448	1.92755	5.20588	5.448	5.20169	10.1311	5.448	4.11374	6.19859
5.548	2.75256	9.6476	5.548	1.96866	5.23313	5.548	5.31668	10.1917	5.548	4.19171	6.2669
5.64799	2.79977	9.66334	5.648	2.01147	5.26037	5.64799	5.41638	10.2523	5.64799	4.27798	6.33515
5.74799	2.82507	9.67908	5.748	2.06412	5.28759	5.74799	5.522	10.3127	5.748	4.35968	6.40333
5.848	2.86194	9.69481	5.848	2.09756	5.3148	5.848	5.62918	10.3732	5.848	4.42828	6.47144
5.948	2.92258	9.71054	5.948	2.13257	5.342	5.948	5.72888	10.4336	5.948	4.49844	6.53948
6.048	2.9657	9.72625	6.048	2.17349	5.36918	6.048	5.83621	10.494	6.048	4.565	6.60745
6.14799	3.02615	9.74197	6.148	2.23209	5.39635	6.14799	5.95575	10.5543	6.14799	4.63327	6.67536
6.24799	3.07101	9.75767	6.248	2.27725	5.4235	6.24799	6.05325	10.6146	6.248	4.70938	6.7432
6.348	3.13757	9.77337	6.348	2.33365	5.45064	6.348	6.15857	10.6748	6.348	4.80109	6.81097
6.448	3.17664	9.78906	6.448	2.36914	5.47776	6.448	6.26419	10.7351	6.448	4.87189	6.87867
6.548	3.2157	9.80475	6.548	2.41177	5.50487	6.548	6.35403	10.7952	6.548	4.92438	6.94631
6.64799	3.28195	9.82043	6.648	2.44913	5.53197	6.64799	6.43216	10.8553	6.64799	5.01016	7.01387
6.74799	3.33069	9.83611	6.748	2.48413	5.55905	6.74799	6.49841	10.9154	6.748	5.09796	7.08137
6.848	3.39539	9.85177	6.848	2.51553	5.58612	6.848	6.5806	10.9755	6.848	5.16046	7.1488
6.948	3.43835	9.86744	6.948	2.56412	5.61317	6.948	6.67996	11.0354	6.948	5.26407	7.21617
7.048	3.48914	9.88309	7.048	2.60147	5.64021	7.048	6.76419	11.0954	7.048	5.34625	7.28346
7.14799	3.54553	9.89874	7.148	2.63257	5.66724	7.14799	6.85965	11.1553	7.14799	5.42218	7.35069
7.24799	3.60226	9.91438	7.248	2.68521	5.69425	7.24799	6.95935	11.2152	7.248	5.50235	7.41786
7.348	3.6571	9.93002	7.348	2.72647	5.72125	7.348	7.06107	11.275	7.348	5.57281	7.48495
7.448	3.70398	9.94565	7.448	2.76147	5.74823	7.448	7.15091	11.3348	7.448	5.64093	7.55198
7.548	3.75476	9.96127	7.548	2.8046	5.7752	7.548	7.24637	11.3946	7.548	5.70563	7.61894
7.64799	3.79944	9.97689	7.648	2.84146	5.80216	7.64799	7.3345	11.4543	7.64799	5.79922	7.68583
7.74799	3.85632	9.9925	7.748	2.88663	5.8291	7.74799	7.41638	11.5139	7.748	5.87921	7.75266
7.848	3.91086	10.0081	7.848	2.92349	5.85602	7.848	7.55325	11.5736	7.848	5.95563	7.81942
7.948	3.94617	10.0237	7.948	2.97256	5.88294	7.948	7.6431	11.6331	7.948	6.02188	7.88611
8.048	3.98303	10.0393	8.048	3.01538	5.90983	8.048	7.75247	11.6927	8.048	6.11578	7.95273
8.14799	4.03601	10.0549	8.148	3.06632	5.93672	8.14799	7.86185	11.7522	8.14799	6.18781	8.01929
8.24799	4.07898	10.0705	8.248	3.10928	5.96359	8.24799	7.95169	11.8116	8.248	6.28375	8.08579
8.348	4.13351	10.086	8.348	3.13443	5.99045	8.348	8.03372	11.871	8.348	6.35968	8.15221
8.448	4.17053	10.1016	8.448	3.16568	6.01729	8.448	8.12918	11.9304	8.448	6.46124	8.21857
8.548	4.21008	10.1172	8.548	3.20117	6.04412	8.548	8.20779	11.9897	8.548	6.5358	8.28486
8.64799	4.24881	10.1327	8.648	3.24942	6.07093	8.64799	8.28323	12.049	8.64799	6.60968	8.35109
8.74799	4.30539	10.1483	8.748	3.29288	6.09773	8.74799	8.38528	12.1083	8.748	6.69171	8.41725
8.848	4.34055	10.1638	8.848	3.32397	6.12452	8.848	8.47888	12.1675	8.848	6.77188	8.48334
8.948	4.37585	10.1794	8.948	3.36304	6.15129	8.948	8.57654	12.2267	8.948	6.84625	8.54937
9.048	4.41492	10.1949	9.048	3.40616	6.17805	9.048	8.66263	12.2858	9.048	6.93985	8.61533
9.14799	4.44617	10.2104	9.148	3.44522	6.20479	9.14799	8.73294	12.3449	9.14799	7.00812	8.68122
9.24799	4.50256	10.2259	9.248	3.49381	6.23152	9.24799	8.81668	12.4039	9.248	7.07672	8.74706
9.348	4.54163	10.2414	9.348	3.54459	6.25824	9.348	8.91824	12.4629	9.348	7.16046	8.81282
9.448	4.5907	10.2569	9.448	3.58975	6.28494	9.448	9.01419	12.5219	9.448	7.23282	8.87852
9.548	4.61804	10.2724	9.548	3.62881	6.31162	9.548	9.11951	12.5808	9.548	7.32062	8.94415
9.64799	4.67258	10.2879	9.648	3.66757	6.3383	9.64799	9.21716	12.6397	9.64799	7.41251	9.00971
9.74799	4.72742	10.3034	9.748	3.70694	6.36496	9.74799	9.31107	12.6985	9.748	7.47516	9.07521
9.848	4.7782	10.3189	9.848	3.746	6.3916	9.848	9.42606	12.7573	9.848	7.54547	9.14065
9.948	4.82288	10.3344	9.948	3.78506	6.41824	9.948	9.53372	12.8161	9.948	7.6214	9.20602
10.048	4.87366	10.3498	10.048	3.82974	6.44485	10.048	9.59793	12.8748	10.048	7.70343	9.27132
10.148	4.94211	10.3653	10.148	3.87115	6.47146	10.148	9.70169	12.9334	10.148	7.77594	9.33656
10.248	4.99289	10.3808	10.248	3.89429	6.49805	10.248	9.76794	12.9921	10.248	7.82642	9.40173
10.348	5.03601	10.3962	10.348	3.93335	6.52462	10.348	9.85013	13.0507	10.348	7.91266	9.46684
10.448	5.07288	10.4116	10.448	3.97272	6.55118	10.448	9.91263	13.1092	10.448	7.99469	9.53188
10.548	5.11194	10.4271	10.548	4.02881	6.57773	10.548	9.99637	13.1677	10.548	8.07062	9.59686
10.648	5.16101	10.4425	10.648	4.07803	6.60427	10.648	10.0728	13.2262	10.648	8.13531	9.66177
10.748	5.19211	10.4579	10.748	4.10913	6.63079	10.748	10.1664	13.2846	10.748	8.19547	9.72662
10.848	5.24084	10.4733	10.848	4.16739	6.65729	10.848	10.2581	13.343	10.848	8.28937	9.7914
10.948	5.30148	10.4888	10.948	4.20694	6.68378	10.948	10.3345	13.4013	10.948	8.36578	9.85612
11.048	5.34647	10.5042	11.048	4.25552	6.71026	11.048	10.4043	13.4596	11.048	8.45718	9.92077
11.148	5.40305	10.5196	11.148	4.30069	6.73673	11.148	10.5181	13.5179	11.148	8.54547	9.98535
11.248	5.45007	10.535	11.248	4.33975	6.76318	11.248	10.5962	13.5761	11.248	8.61578	10.0499
11.348	5.5007	10.5503	11.348	4.37695	6.78961	11.348	10.6898	13.6343	11.348	8.715	10.1143
11.448	5.52991	10.5657	11.448	4.40005	6.81603	11.448	10.7853	13.6924	11.448	8.78156	10.1787
11.548	5.56726	10.5811	11.548	4.43741	6.84244	11.548	10.8931	13.7505	11.548	8.86969	10.2431
11.648	5.61008	10.5965	11.648	4.48023	6.86884	11.648	10.9984	13.8086	11.648	8.95157	10.3073
11.748	5.66492	10.6118	11.748	4.52335	6.89522	11.748	11.1001	13.8666	11.748	9.04532	10.3715
11.848	5.68225	10.6272	11.848	4.53506	6.92158	11.848	11.1704	13.9245	11.848	9.1236	10.4357
11.948	5.7135	10.6425	11.948	4.57974	6.94793	11.948	11.2464	13.9825	11.948	9.22467	10.4997
12.048	5.77039	10.6579	12.048	4.6171	6.97427	12.048	11.3345	14.0404	12.048	9.30719	10.5637
12.148	5.82101	10.6732	12.148	4.65991	7.0006	12.148	11.4164	14.0982	12.148	9.38907	10.6277
12.248	5.87585	10.6885	12.248	4.69522	7.02691	12.248	11.4712	14.156	12.248	9.46344	10.6916
12.348	5.92053	10.7039	12.348	4.7399	7.05321	12.348	11.555	14.2138	12.348	9.53531	10.7554
12.448	5.9696	10.7192	12.448	4.78897	7.07949	12.448	11.6548	14.2715	12.448	9.59235	10.8191
12.548	6.0282	10.7345	12.548	4.82803	7.10576	12.548	11.7329	14.3292	12.548	9.66266	10.8828
12.648	6.07288	10.7498	12.648	4.86661	7.13201	12.648	11.8167	14.3868	12.648	9.73639	10.9464
12.748	6.11023	10.7651	12.748	4.91007	7.15826	12.748	11.8987	14.4444	12.748	9.80719	11.01
12.848	6.16476	10.7804	12.848	4.93945	7.18448	12.848	11.9711	14.502	12.848	9.86954	11.0735
12.948	6.20789	10.7957	12.948	4.96475	7.2107	12.948	12.0454	14.5595	12.948	9.94171	11.1369
13.048	6.2485	10.811	13.048	5.00162	7.23689	13.048	12.1096	14.617	13.048	10.012	11.2003
13.148	6.29398	10.8262	13.148	5.03897	7.26308	13.148	12.2056	14.6744	13.148	10.0689	11.2636
13.248	6.34445	10.8415	13.248	5.08179	7.28925	13.248	12.2951	14.7318	13.248	10.1313	11.3269
13.348	6.38757	10.8568	13.348	5.1171	7.31541	13.348	12.3972	14.7892	13.348	10.2173	11.39
13.448	6.39914	10.872	13.448	5.13272	7.34156	13.448	12.4712	14.8465	13.448	10.2759	11.4531
13.548	6.45959	10.8873	13.548	5.16959	7.36769	13.548	12.5589	14.9037	13.548	10.3597	11.5162
13.648	6.50476	10.9025	13.648	5.20694	7.3938	13.648	12.6431	14.961	13.648	10.4361	11.5792
13.748	6.55554	10.9177	13.748	5.23444	7.41991	13.748	12.7289	15.0182	13.748	10.5298	11.6421
13.848	6.58679	10.933	13.848	5.26163	7.446	13.848	12.8033	15.0753	13.848	10.6117	11.705
13.948	6.60632	10.9482	13.948	5.27725	7.47207	13.948	12.8814	15.1324	13.948	10.6744	11.7678
14.048	6.63742	10.9634	14.048	5.31226	7.49813	14.048	12.9945	15.1895	14.048	10.7484	11.8305
14.148	6.67834	10.9786	14.148	5.35538	7.52418	14.148	13.0884	15.2465	14.148	10.8167	11.8932
14.248	6.72131	10.9938	14.248	5.37491	7.55022	14.248	13.1448	15.3035	14.248	10.8909	11.9558
14.348	6.75476	11.009	14.348	5.41788	7.57623	14.348	13.2408	15.3604	14.348	10.95	12.0184
14.448	6.79773	11.0242	14.448	5.44522	7.60224	14.448	13.3228	15.4173	14.448	11.0025	12.0808
14.548	6.82883	11.0394	14.548	5.47647	7.62823	14.548	13.3929	15.4742	14.548	11.0883	12.1433
14.648	6.8718	11.0546	14.648	5.50772	7.65421	14.648	13.4595	15.531	14.648	11.1548	12.2056
14.748	6.90881	11.0698	14.748	5.53287	7.68018	14.748	13.5332	15.5878	14.748	11.2191	12.2679
14.848	6.93445	11.0849	14.848	5.57022	7.70613	14.848	13.6353	15.6445	14.848	11.2877	12.3302
14.948	6.98865	11.1001	14.948	5.59537	7.73207	14.948	13.7251	15.7012	14.948	11.3519	12.3923
15.048	7.03195	11.1153	15.048	5.63647	7.75799	15.048	13.7992	15.7579	15.048	11.432	12.4545
15.148	7.06726	11.1304	15.148	5.66788	7.7839	15.148	13.8736	15.8145	15.148	11.4947	12.5165
15.248	7.10632	11.1456	15.248	5.69351	7.8098	15.248	13.9322	15.8711	15.248	11.565	12.5785
15.348	7.14319	11.1607	15.348	5.72427	7.83568	15.348	14.0393	15.9276	15.348	11.6583	12.6404
15.448	7.18835	11.1758	15.448	5.76334	7.86155	15.448	14.1353	15.9841	15.448	11.7486	12.7023
15.548	7.22336	11.1909	15.548	5.80444	7.8874	15.548	14.2094	16.0405	15.548	11.8227	12.7641
15.648	7.24695	11.2061	15.648	5.83975	7.91324	15.648	14.2915	16.097	15.648	11.8775	12.8258
15.748	7.29163	11.2212	15.748	5.8649	7.93907	15.748	14.3792	16.1533	15.748	11.9612	12.8875
15.848	7.32898	11.2363	15.848	5.90225	7.96489	15.848	14.4829	16.2097	15.848	12.0298	12.9491
15.948	7.35413	11.2514	15.948	5.91788	7.99069	15.948	14.5337	16.2659	15.948	12.0963	13.0107
16.048	7.39743	11.2665	16.048	5.95288	8.01647	16.048	14.6212	16.3222	16.048	12.1586	13.0722
16.148	7.43225	11.2816	16.148	6.00162	8.04225	16.148	14.7073	16.3784	16.148	12.2308	13.1336
16.248	7.47742	11.2967	16.248	6.04678	8.068	16.248	14.7915	16.4346	16.248	12.315	13.195
16.348	7.51648	11.3117	16.348	6.07803	8.09375	16.348	14.8736	16.4907	16.348	12.3853	13.2563
16.448	7.54773	11.3268	16.448	6.10928	8.11948	16.448	14.9439	16.5468	16.448	12.4594	13.3175
16.548	7.58679	11.3419	16.548	6.14053	8.1452	16.548	15.022	16.6028	16.548	12.522	13.3787
16.648	7.61804	11.3569	16.648	6.1796	8.1709	16.648	15.104	16.6588	16.648	12.5845	13.4398
16.748	7.64133	11.372	16.748	6.20288	8.19659	16.748	15.1781	16.7148	16.748	12.6508	13.5009
16.848	7.67664	11.387	16.848	6.23819	8.22227	16.848	15.2525	16.7707	16.848	12.7019	13.5619
16.948	7.69617	11.4021	16.948	6.25772	8.24793	16.948	15.3306	16.8266	16.948	12.7447	13.6228
17.048	7.74084	11.4171	17.048	6.29068	8.27358	17.048	15.4182	16.8824	17.048	12.8089	13.6837
17.148	7.79163	11.4321	17.148	6.32803	8.29922	17.148	15.4947	16.9382	17.148	12.8658	13.7445
17.248	7.82898	11.4471	17.248	6.35928	8.32484	17.248	15.5845	16.994	17.248	12.9361	13.8053
17.348	7.86194	11.4621	17.348	6.39615	8.35045	17.348	15.6682	17.0497	17.348	12.9869	13.866
17.448	7.88757	11.4772	17.448	6.41788	8.37604	17.448	15.7447	17.1054	17.448	13.0316	13.9266
17.548	7.91696	11.4922	17.548	6.46069	8.40163	17.548	15.8265	17.161	17.548	13.0944	13.9872
17.648	7.95959	11.5072	17.648	6.496	8.42719	17.648	15.9204	17.2166	17.648	13.1627	14.0477
17.748	7.99915	11.5221	17.748	6.53506	8.45275	17.748	15.9908	17.2721	17.748	13.2464	14.1082
17.848	8.03601	11.5371	17.848	6.57803	8.47829	17.848	16.0728	17.3276	17.848	13.3423	14.1686
17.948	8.06897	11.5521	17.948	6.61099	8.50382	17.948	16.1565	17.3831	17.948	13.4105	14.2289
18.048	8.12585	11.5671	18.048	6.64835	8.52933	18.048	16.2134	17.4385	18.048	13.4947	14.2892
18.148	8.16086	11.582	18.148	6.69116	8.55483	18.148	16.2953	17.4939	18.148	13.5631	14.3494
18.248	8.18445	11.597	18.248	6.72241	8.58031	18.248	16.3618	17.5493	18.248	13.6353	14.4095
18.348	8.22742	11.612	18.348	6.75397	8.60579	18.348	16.4322	17.6046	18.348	13.6822	14.4696
18.448	8.25476	11.6269	18.448	6.77725	8.63125	18.448	16.5142	17.6599	18.448	13.7642	14.5297
18.548	8.30334	11.6418	18.548	6.81412	8.65669	18.548	16.5784	17.7151	18.548	13.8401	14.5896
18.648	8.34851	11.6568	18.648	6.85147	8.68212	18.648	16.6626	17.7703	18.648	13.9166	14.6495
18.748	8.37585	11.6717	18.748	6.87882	8.70754	18.748	16.7329	17.8254	18.748	13.9556	14.7094
18.848	8.42258	11.6866	18.848	6.91382	8.73295	18.848	16.807	17.8805	18.848	14.0102	14.7692
18.948	8.44788	11.7015	18.948	6.95084	8.75834	18.948	16.8753	17.9356	18.948	14.0747	14.8289
19.048	8.50476	11.7164	19.048	6.97647	8.78371	19.048	16.9712	17.9906	19.048	14.1548	14.8886
19.148	8.53601	11.7313	19.148	7.01148	8.80908	19.148	17.0415	18.0456	19.148	14.2	14.9482
19.248	8.57288	11.7462	19.248	7.04865	8.83443	19.248	17.1292	18.1005	19.248	14.2698	15.0078
19.348	8.61023	11.7611	19.348	7.06241	8.85976	19.348	17.1978	18.1555	19.348	14.3463	15.0672
19.448	8.64743	11.776	19.448	7.10522	8.88509	19.448	17.2797	18.2103	19.448	14.432	15.1267
19.548	8.69006	11.7909	19.548	7.1499	8.9104	19.548	17.3439	18.2651	19.548	14.512	15.1861
19.648	8.72742	11.8058	19.648	7.18741	8.93569	19.648	17.4243	18.3199	19.648	14.5767	15.2454
19.748	8.76648	11.8206	19.748	7.21866	8.96098	19.748	17.4947	18.3747	19.748	14.6336	15.3046
19.848	8.79773	11.8355	19.848	7.24991	8.98625	19.848	17.5612	18.4294	19.848	14.7056	15.3638
19.948	8.84055	11.8504	19.948	7.28101	9.0115	19.948	17.6195	18.484	19.948	14.768	15.423
20.048	8.88928	11.8652	20.048	7.32193	9.03674	20.048	17.6995	18.5386	20.048	14.8284	15.482
20.148	8.89944	11.88	20.148	7.34146	9.06197	20.148	17.7525	18.5932	20.148	14.8816	15.541
20.248	8.94992	11.8949	20.248	7.38663	9.08719	20.248	17.8345	18.6478	20.248	14.9556	15.6
20.348	8.98148	11.9097	20.348	7.41788	9.11239	20.348	17.8969	18.7023	20.348	15.0142	15.6589
20.448	9.01242	11.9245	20.448	7.45288	9.13758	20.448	17.975	18.7567	20.448	15.0805	15.7177
20.548	9.05554	11.9393	20.548	7.496	9.16275	20.548	18.0376	18.8111	20.548	15.1431	15.7765
20.648	9.09241	11.9542	20.648	7.53287	9.18791	20.648	18.1136	18.8655	20.648	15.1995	15.8352
20.748	9.13757	11.969	20.748	7.58179	9.21306	20.748	18.2017	18.9198	20.748	15.2838	15.8939
20.848	9.17664	11.9838	20.848	7.6171	9.23819	20.848	18.2603	18.9741	20.848	15.3736	15.9525
20.948	9.19431	11.9986	20.948	7.66553	9.26331	20.948	18.3226	19.0284	20.948	15.4477	16.0111
21.048	9.2157	12.0133	21.048	7.69913	9.28842	21.048	18.4009	19.0826	21.048	15.5086	16.0696
21.148	9.26443	12.0281	21.148	7.75162	9.31352	21.148	18.4846	19.1368	21.148	15.5862	16.128
21.248	9.2782	12.0429	21.248	7.76944	9.3386	21.248	18.5611	19.1909	21.248	15.6548	16.1864
21.348	9.30945	12.0577	21.348	7.80069	9.36366	21.348	18.6314	19.245	21.348	15.7134	16.2447
21.448	9.34631	12.0724	21.448	7.84537	9.38871	21.448	18.6995	19.2991	21.448	15.7778	16.3029
21.548	9.38351	12.0872	21.548	7.89429	9.41375	21.548	18.7875	19.3531	21.548	15.8539	16.3611
21.648	9.41882	12.1019	21.648	7.9296	9.43878	21.648	18.8423	19.407	21.648	15.9361	16.4193
21.748	9.45789	12.1167	21.748	7.96256	9.46379	21.748	18.9378	19.461	21.748	16.012	16.4773
21.848	9.48914	12.1314	21.848	8.01163	9.48879	21.848	19.0142	19.5149	21.848	16.0884	16.5354
21.948	9.53195	12.1461	21.948	8.03711	9.51378	21.948	19.0961	19.5687	21.948	16.1313	16.5933
22.048	9.56726	12.1609	22.048	8.07193	9.53875	22.048	19.1822	19.6225	22.048	16.2056	16.6512
22.148	9.61194	12.1756	22.148	8.10928	9.56371	22.148	19.2348	19.6763	22.148	16.2816	16.7091
22.248	9.64929	12.1903	22.248	8.13663	9.58866	22.248	19.315	19.73	22.248	16.3734	16.7669
22.348	9.68039	12.205	22.348	8.17163	9.61359	22.348	19.3695	19.7837	22.348	16.4361	16.8246
22.448	9.72131	12.2197	22.448	8.22037	9.63851	22.448	19.4532	19.8374	22.448	16.4925	16.8823
22.548	9.75867	12.2344	22.548	8.25772	9.66341	22.548	19.522	19.891	22.548	16.5572	16.9399
22.648	9.80148	12.2491	22.648	8.28101	9.68831	22.648	19.5845	19.9445	22.648	16.6313	16.9974
22.748	9.82507	12.2638	22.748	8.31631	9.71319	22.748	19.6509	19.9981	22.748	16.6861	17.0549
22.848	9.86194	12.2785	22.848	8.36099	9.73805	22.848	19.719	20.0516	22.848	16.7503	17.1124
22.948	9.89163	12.2931	22.948	8.38663	9.7629	22.948	19.7954	20.105	22.948	16.8072	17.1698
23.048	9.92444	12.3078	23.048	8.4313	9.78774	23.048	19.8634	20.1584	23.048	16.8831	17.2271
23.148	9.96555	12.3224	23.148	8.47241	9.81257	23.148	19.9359	20.2118	23.148	16.9516	17.2844
23.248	9.99695	12.3371	23.248	8.51334	9.83738	23.248	20.0182	20.2651	23.248	16.9986	17.3416
23.348	10.0282	12.3517	23.348	8.53336	9.86218	23.348	20.065	20.3184	23.348	17.0455	17.3987
23.448	10.0651	12.3664	23.448	8.56412	9.88697	23.448	20.1487	20.3716	23.448	17.1136	17.4558
23.548	10.114	12.381	23.548	8.60132	9.91174	23.548	20.2289	20.4248	23.548	17.2016	17.5129
23.648	10.1493	12.3956	23.648	8.63663	9.9365	23.648	20.307	20.478	23.648	17.2564	17.5698
23.748	10.1766	12.4103	23.748	8.66177	9.96124	23.748	20.3753	20.5311	23.748	17.3011	17.6268
23.848	10.2157	12.4249	23.848	8.69522	9.98597	23.848	20.4595	20.5842	23.848	17.3524	17.6836
23.948	10.2548	12.4395	23.948	8.72647	10.0107	23.948	20.522	20.6373	23.948	17.4048	17.7405
24.048	10.286	12.4541	24.048	8.75772	10.0354	24.048	20.5806	20.6903	24.048	17.4634	17.7972
24.148	10.321	12.4687	24.148	8.78101	10.0601	24.148	20.6664	20.7432	24.148	17.518	17.8539
24.248	10.3619	12.4833	24.248	8.82974	10.0848	24.248	20.7542	20.7962	24.248	17.5862	17.9106
24.348	10.4071	12.4979	24.348	8.8671	10.1094	24.348	20.8111	20.8491	24.348	17.6627	17.9671
24.448	10.4323	12.5124	24.448	8.89224	10.1341	24.448	20.8753	20.9019	24.448	17.7112	18.0237
24.548	10.4774	12.527	24.548	8.93365	10.1587	24.548	20.9439	20.9547	24.548	17.7759	18.0801
24.648	10.5124	12.5416	24.648	8.96835	10.1834	24.648	21.0258	21.0075	24.648	17.8383	18.1366
24.748	10.5438	12.5561	24.748	8.99225	10.208	24.748	21.1197	21.0602	24.748	17.9127	18.1929
24.848	10.5807	12.5707	24.848	9.02505	10.2326	24.848	21.2073	21.1129	24.848	17.977	18.2492
24.948	10.618	12.5852	24.948	9.06226	10.2571	24.948	21.272	21.1655	24.948	18.0414	18.3055
25.048	10.6571	12.5998	25.048	9.09756	10.2817	25.048	21.3423	21.2181	25.048	18.0963	18.3617
25.148	10.6862	12.6143	25.148	9.1149	10.3063	25.148	21.4104	21.2707	25.148	18.1526	18.4178
25.248	10.7196	12.6289	25.248	9.15225	10.3308	25.248	21.4673	21.3232	25.248	18.2445	18.4739
25.348	10.7704	12.6434	25.348	9.18335	10.3554	25.348	21.5259	21.3757	25.348	18.3034	18.5299
25.448	10.8054	12.6579	25.448	9.22241	10.3799	25.448	21.6117	21.4282	25.448	18.3539	18.5858
25.548	10.8407	12.6724	25.548	9.25772	10.4044	25.548	21.6939	21.4806	25.548	18.4361	18.6418
25.648	10.868	12.6869	25.648	9.29068	10.4289	25.648	21.7698	21.5329	25.648	18.4925	18.6976
25.748	10.8993	12.7014	25.748	9.31631	10.4534	25.748	21.8033	21.5853	25.748	18.5259	18.7534
25.848	10.9304	12.7159	25.848	9.35132	10.4778	25.848	21.8773	21.6375	25.848	18.5922	18.8091
25.948	10.9791	12.7304	25.948	9.40005	10.5023	25.948	21.9378	21.6898	25.948	18.6666	18.8648
26.048	11.0087	12.7449	26.048	9.43741	10.5267	26.048	22.0142	21.742	26.048	18.7252	18.9205
26.148	11.0477	12.7593	26.148	9.48209	10.5511	26.148	22.0706	21.7942	26.148	18.7816	18.976
26.248	11.071	12.7738	26.248	9.51944	10.5756	26.248	22.1508	21.8463	26.248	18.8422	19.0316
26.348	11.1024	12.7883	26.348	9.53506	10.6	26.348	22.2212	21.8984	26.348	18.8619	19.087
26.448	11.1276	12.8027	26.448	9.57193	10.6243	26.448	22.2915	21.9504	26.448	18.9183	19.1424
26.548	11.1729	12.8172	26.548	9.60928	10.6487	26.548	22.3501	22.0024	26.548	18.983	19.1978
26.648	11.1921	12.8316	26.648	9.62476	10.6731	26.648	22.4164	22.0544	26.648	19.0297	19.2531
26.748	11.2274	12.8461	26.748	9.65616	10.6974	26.748	22.4829	22.1063	26.748	19.1041	19.3083
26.848	11.2469	12.8605	26.848	9.68741	10.7218	26.848	22.5493	22.1582	26.848	19.1744	19.3635
26.948	11.2782	12.8749	26.948	9.71866	10.7461	26.948	22.6118	22.21	26.948	19.2134	19.4186
27.048	11.3055	12.8894	27.048	9.74991	10.7704	27.048	22.6822	22.2619	27.048	19.2642	19.4737
27.148	11.3462	12.9038	27.148	9.78287	10.7947	27.148	22.7386	22.3136	27.148	19.3401	19.5287
27.248	11.3837	12.9182	27.248	9.80289	10.819	27.248	22.7915	22.3653	27.248	19.4048	19.5837
27.348	11.4149	12.9326	27.348	9.8396	10.8432	27.348	22.8539	22.417	27.348	19.4789	19.6386
27.448	11.4384	12.947	27.448	9.85538	10.8675	27.448	22.9009	22.4687	27.448	19.5533	19.6935
27.548	11.4635	12.9614	27.548	9.90005	10.8917	27.548	22.9731	22.5203	27.548	19.6409	19.7483
27.648	11.5087	12.9758	27.648	9.94913	10.916	27.648	23.0375	22.5719	27.648	19.7056	19.803
27.748	11.5515	12.9901	27.748	9.98819	10.9402	27.748	23.0961	22.6234	27.748	19.768	19.8577
27.848	11.5555	13.0045	27.848	9.996	10.9644	27.848	23.1704	22.6749	27.848	19.8228	19.9123
27.948	11.5829	13.0189	27.948	10.0329	10.9886	27.948	23.2346	22.7263	27.948	19.887	19.9669
28.048	11.6141	13.0332	28.048	10.0663	11.0128	28.048	23.3073	22.7777	28.048	19.9597	20.0214
28.148	11.6416	13.0476	28.148	10.0898	11.0369	28.148	23.3814	22.8291	28.148	20.0064	20.0759
28.248	11.6627	13.0619	28.248	10.1265	11.0611	28.248	23.469	22.8804	28.248	20.0823	20.1303
28.348	11.6923	13.0763	28.348	10.1446	11.0852	28.348	23.5376	22.9317	28.348	20.1336	20.1847
28.448	11.7234	13.0906	28.448	10.1755	11.1093	28.448	23.6256	22.983	28.448	20.1938	20.239
28.548	11.7413	13.1049	28.548	10.1874	11.1334	28.548	23.6822	23.0342	28.548	20.233	20.2932
28.648	11.7665	13.1193	28.648	10.2069	11.1575	28.648	23.7525	23.0854	28.648	20.2816	20.3474
28.748	11.7994	13.1336	28.748	10.2438	11.1816	28.748	23.8362	23.1365	28.748	20.3519	20.4016
28.848	11.8368	13.1479	28.848	10.2812	11.2057	28.848	23.9048	23.1876	28.848	20.4109	20.4557
28.948	11.8718	13.1622	28.948	10.3044	11.2298	28.948	23.9556	23.2386	28.948	20.4633	20.5097
29.048	11.9071	13.1765	29.048	10.3398	11.2538	29.048	24.0142	23.2896	29.048	20.5259	20.5637
29.148	11.9205	13.1908	29.148	10.3727	11.2778	29.148	24.0589	23.3406	29.148	20.5901	20.6176
29.248	11.9579	13.2051	29.248	10.3983	11.3019	29.248	24.0984	23.3916	29.248	20.6548	20.6715
29.348	12.0007	13.2194	29.348	10.4333	11.3259	29.348	24.1642	23.4424	29.348	20.696	20.7253
29.448	12.0243	13.2336	29.448	10.4765	11.3499	29.448	24.2273	23.4933	29.448	20.7408	20.7791
29.548	12.0494	13.2479	29.548	10.5016	11.3738	29.548	24.2542	23.5441	29.548	20.7972	20.8328
29.648	12.0946	13.2622	29.648	10.539	11.3978	29.648	24.3111	23.5949	29.648	20.8581	20.8864
29.748	12.1119	13.2764	29.748	10.5758	11.4218	29.748	24.3618	23.6456	29.748	20.9222	20.9401
29.848	12.1493	13.2907	29.848	10.6132	11.4457	29.848	24.4243	23.6963	29.848	20.9673	20.9936
29.948	12.1726	13.3049	29.948	10.6443	11.4696	29.948	24.4984	23.747	29.948	21.0336	21.0471
30.048	12.204	13.3192	30.048	10.6679	11.4935	30.048	24.5573	23.7976	30.048	21.065	21.1005
30.148	12.2235	13.3334	30.148	10.6991	11.5174	30.148	24.6001	23.8482	30.148	21.1158	21.1539
30.248	12.2526	13.3476	30.248	10.736	11.5413	30.248	24.68	23.8987	30.248	21.1722	21.2073
30.348	12.2744	13.3618	30.348	10.7733	11.5652	30.348	24.7508	23.9492	30.348	21.243	21.2606
30.448	12.3054	13.3761	30.448	10.8162	11.5891	30.448	24.8265	23.9997	30.448	21.2992	21.3138
30.548	12.3368	13.3903	30.548	10.8476	11.6129	30.548	24.9009	24.0501	30.548	21.3503	21.367
30.648	12.3759	13.4045	30.648	10.8788	11.6368	30.648	24.9595	24.1005	30.648	21.3931	21.4201
30.748	12.4127	13.4187	30.748	10.9235	11.6606	30.748	25.02	24.1508	30.748	21.4495	21.4732
30.848	12.4327	13.4329	30.848	10.9608	11.6844	30.848	25.0728	24.2011	30.848	21.5259	21.5262
30.948	12.4579	13.447	30.948	10.9999	11.7082	30.948	25.1431	24.2514	30.948	21.5767	21.5791
31.048	12.4774	13.4612	31.048	11.0312	11.732	31.048	25.2134	24.3016	31.048	21.6609	21.6321
31.148	12.5046	13.4754	31.148	11.0488	11.7558	31.148	25.2545	24.3518	31.148	21.7211	21.6849
31.248	12.5243	13.4896	31.248	11.0663	11.7795	31.248	25.3189	24.4019	31.248	21.7838	21.7377
31.348	12.5494	13.5037	31.348	11.1032	11.8033	31.348	25.387	24.452	31.348	21.848	21.7905
31.448	12.5812	13.5179	31.448	11.1366	11.827	31.448	25.4517	24.5021	31.448	21.9048	21.8432
31.548	12.5829	13.532	31.548	11.1444	11.8507	31.548	25.4948	24.5521	31.548	21.9634	21.8958
31.648	12.6024	13.5462	31.648	11.164	11.8744	31.648	25.5533	24.6021	31.648	22.0338	21.9484
31.748	12.6337	13.5603	31.748	11.1952	11.8981	31.748	25.604	24.6521	31.748	22.0923	22.0009
31.848	12.6494	13.5744	31.848	11.2265	11.9218	31.848	25.6687	24.702	31.848	22.1431	22.0534
31.948	12.6688	13.5886	31.948	11.2382	11.9455	31.948	25.7134	24.7518	31.948	22.1939	22.1059
32.048	12.6962	13.6027	32.048	11.2694	11.9691	32.048	25.772	24.8017	32.048	22.2698	22.1583
32.148	12.7312	13.6168	32.148	11.2927	11.9928	32.148	25.8187	24.8515	32.148	22.317	22.2106
32.248	12.7665	13.6309	32.248	11.3163	12.0164	32.248	25.8814	24.9012	32.248	22.3619	22.2629
32.348	12.7938	13.645	32.348	11.3437	12.04	32.348	25.9283	24.9509	32.348	22.4183	22.3151
32.448	12.819	13.6591	32.448	11.3688	12.0636	32.448	25.9926	25.0006	32.448	22.4947	22.3673
32.548	12.8446	13.6732	32.548	11.414	12.0872	32.548	26.0533	25.0502	32.548	22.565	22.4194
32.648	12.8815	13.6873	32.648	11.4393	12.1108	32.648	26.0923	25.0998	32.648	22.6487	22.4715
32.748	12.9071	13.7014	32.748	11.4687	12.1344	32.748	26.1431	25.1494	32.748	22.6939	22.5235
32.848	12.9305	13.7154	32.848	11.4804	12.1579	32.848	26.1939	25.1989	32.848	22.7564	22.5754
32.948	12.956	13.7295	32.948	11.5154	12.1815	32.948	26.2484	25.2484	32.948	22.8227	22.6274
33.048	12.9852	13.7435	33.048	11.539	12.205	33.048	26.3228	25.2978	33.048	22.8736	22.6792
33.148	13.001	13.7576	33.148	11.5646	12.2285	33.148	26.3736	25.3472	33.148	22.9439	22.731
33.248	13.0282	13.7716	33.248	11.5898	12.252	33.248	26.4383	25.3966	33.248	23.0064	22.7828
33.348	13.0594	13.7857	33.348	11.6171	12.2755	33.348	26.4908	25.4459	33.348	23.0338	22.8345
33.448	13.0868	13.7997	33.448	11.6366	12.299	33.448	26.5378	25.4952	33.448	23.0963	22.8861
33.548	13.118	13.8138	33.548	11.6679	12.3224	33.548	26.5728	25.5444	33.548	23.1353	22.9377
33.648	13.1493	13.8278	33.648	11.6991	12.3459	33.648	26.6431	25.5936	33.648	23.1744	22.9893
33.748	13.1705	13.8418	33.748	11.726	12.3693	33.748	26.6878	25.6428	33.748	23.1995	23.0408
33.848	13.2116	13.8558	33.848	11.7732	12.3927	33.848	26.7679	25.6919	33.848	23.2484	23.0922
33.948	13.2413	13.8698	33.948	11.8029	12.4161	33.948	26.825	25.741	33.948	23.2995	23.1436
34.048	13.2626	13.8838	34.048	11.8241	12.4395	34.048	26.8892	25.7901	34.048	23.3463	23.195
34.148	13.2938	13.8978	34.148	11.8554	12.4629	34.148	26.94	25.8391	34.148	23.3931	23.2463
34.248	13.3307	13.9118	34.248	11.8805	12.4863	34.248	27.0004	25.888	34.248	23.4612	23.2975
34.348	13.368	13.9258	34.348	11.9179	12.5097	34.348	27.0454	25.937	34.348	23.5103	23.3487
34.448	13.3993	13.9398	34.448	11.9491	12.533	34.448	27.0845	25.9859	34.448	23.5572	23.3998
34.548	13.4266	13.9537	34.548	11.9766	12.5563	34.548	27.1548	26.0347	34.548	23.6024	23.4509
34.648	13.4616	13.9677	34.648	12.0113	12.5797	34.648	27.2289	26.0835	34.648	23.6625	23.502
34.748	13.4852	13.9816	34.748	12.043	12.603	34.748	27.2837	26.1323	34.748	23.7134	23.5529
34.848	13.4987	13.9956	34.848	12.0468	12.6263	34.848	27.3306	26.181	34.848	23.7698	23.6039
34.948	13.5477	14.0095	34.948	12.0898	12.6496	34.948	27.4048	26.2297	34.948	23.8463	23.6548
35.048	13.5555	14.0235	35.048	12.113	12.6728	35.048	27.4554	26.2784	35.048	23.8891	23.7056
35.148	13.5868	14.0374	35.148	12.131	12.6961	35.148	27.5103	26.327	35.148	23.9439	23.7564
35.248	13.6119	14.0513	35.248	12.1696	12.7193	35.248	27.5667	26.3756	35.248	24.0081	23.8071
35.348	13.6493	14.0653	35.348	12.1952	12.7426	35.348	27.6276	26.4241	35.348	24.0533	23.8578
35.448	13.6766	14.0792	35.448	12.2227	12.7658	35.448	27.6822	26.4726	35.448	24.0963	23.9084
35.548	13.6906	14.0931	35.548	12.2499	12.789	35.548	27.7525	26.5211	35.548	24.1431	23.959
35.648	13.7213	14.107	35.648	12.2829	12.8122	35.648	27.8011	26.5695	35.648	24.2308	24.0095
35.748	13.7469	14.1209	35.748	12.3202	12.8354	35.748	27.854	26.6179	35.748	24.2955	24.06
35.848	13.7782	14.1348	35.848	12.3398	12.8585	35.848	27.9165	26.6663	35.848	24.3658	24.1104
35.948	13.7977	14.1487	35.948	12.377	12.8817	35.948	27.985	26.7146	35.948	24.4203	24.1608
36.048	13.829	14.1625	36.048	12.414	12.9048	36.048	28.0533	26.7628	36.048	24.483	24.2111
36.148	13.8563	14.1764	36.148	12.4374	12.928	36.148	28.0923	26.8111	36.148	24.5533	24.2614
36.248	13.8798	14.1903	36.248	12.4743	12.9511	36.248	28.1487	26.8593	36.248	24.6019	24.3116
36.348	13.8993	14.2042	36.348	12.5116	12.9742	36.348	28.2251	26.9074	36.348	24.6588	24.3618
36.448	13.9226	14.218	36.448	12.539	12.9973	36.448	28.2797	26.9555	36.448	24.7133	24.4119
36.548	13.9579	14.2319	36.548	12.5585	13.0204	36.548	28.354	27.0036	36.548	24.7759	24.462
36.648	13.9774	14.2457	36.648	12.6071	13.0434	36.648	28.4126	27.0516	36.648	24.8401	24.512
36.748	13.9969	14.2595	36.748	12.6288	13.0665	36.748	28.4712	27.0996	36.748	24.8853	24.562
36.848	14.0165	14.2734	36.848	12.6601	13.0895	36.848	28.5298	27.1476	36.848	24.9244	24.6119
36.948	14.0398	14.2872	36.948	12.666	13.1125	36.948	28.5961	27.1955	36.948	24.9789	24.6618
37.048	14.0807	14.301	37.048	12.7008	13.1356	37.048	28.6565	27.2434	37.048	25.0276	24.7116
37.148	14.1104	14.3148	37.148	12.7265	13.1586	37.148	28.6979	27.2913	37.148	25.0963	24.7614
37.248	14.1315	14.3286	37.248	12.7633	13.1816	37.248	28.7581	27.3391	37.248	25.1605	24.8111
37.348	14.1648	14.3424	37.348	12.8085	13.2045	37.348	28.8383	27.3868	37.348	25.2094	24.8608
37.448	14.2018	14.3562	37.448	12.8336	13.2275	37.448	28.8792	27.4346	37.448	25.2698	24.9104
37.548	14.2391	14.37	37.548	12.8654	13.2505	37.548	28.9439	27.4823	37.548	25.3345	24.96
37.648	14.2624	14.3838	37.648	12.8943	13.2734	37.648	28.9984	27.5299	37.648	25.3813	25.0095
37.748	14.2977	14.3976	37.748	12.9257	13.2963	37.748	29.0415	27.5775	37.748	25.4439	25.059
37.848	14.3307	14.4114	37.848	12.9626	13.3192	37.848	29.0979	27.6251	37.848	25.5081	25.1084
37.948	14.368	14.4251	37.948	12.9962	13.3421	37.948	29.1375	27.6726	37.948	25.565	25.1578
38.048	14.4109	14.4389	38.048	13.0293	13.365	38.048	29.1859	27.7201	38.048	25.6139	25.2071
38.148	14.4401	14.4527	38.148	13.0641	13.3879	38.148	29.2464	27.7676	38.148	25.6566	25.2564
38.248	14.4523	14.4664	38.248	13.0858	13.4108	38.248	29.2993	27.815	38.248	25.7097	25.3056
38.348	14.4735	14.4801	38.348	13.1054	13.4336	38.348	29.3697	27.8624	38.348	25.7759	25.3548
38.448	14.5085	14.4939	38.448	13.1404	13.4565	38.448	29.4242	27.9097	38.448	25.807	25.4039
38.548	14.5321	14.5076	38.548	13.1584	13.4793	38.548	29.4753	27.957	38.548	25.8619	25.453
38.648	14.569	14.5213	38.648	13.1774	13.5021	38.648	29.5354	28.0043	38.648	25.9205	25.502
38.748	14.5946	14.5351	38.748	13.2148	13.5249	38.748	29.5923	28.0515	38.748	25.983	25.551
38.848	14.6182	14.5488	38.848	13.2305	13.5477	38.848	29.6509	28.0987	38.848	26.022	25.6
38.948	14.6454	14.5625	38.948	13.2577	13.5705	38.948	29.7017	28.1459	38.948	26.0728	25.6488
39.048	14.6627	14.5762	39.048	13.2868	13.5932	39.048	29.7698	28.193	39.048	26.1059	25.6977
39.148	14.6921	14.5899	39.148	13.324	13.616	39.148	29.8326	28.2401	39.148	26.1625	25.7465
39.248	14.733	14.6036	39.248	13.3649	13.6387	39.248	29.887	28.2871	39.248	26.223	25.7952
39.348	14.7704	14.6173	39.348	13.4023	13.6615	39.348	29.9439	28.3341	39.348	26.2681	25.8439
39.448	14.7937	14.6309	39.448	13.4333	13.6842	39.448	29.9984	28.3811	39.448	26.3249	25.8925
39.548	14.829	14.6446	39.548	13.4513	13.7069	39.548	30.0493	28.428	39.548	26.3792	25.9411
39.648	14.8563	14.6583	39.648	13.4938	13.7296	39.648	30.0979	28.4749	39.648	26.4244	25.9897
39.748	14.8759	14.6719	39.748	13.5273	13.7522	39.748	30.1511	28.5217	39.748	26.4752	26.0382
39.848	14.9071	14.6856	39.848	13.543	13.7749	39.848	30.1939	28.5685	39.848	26.5259	26.0866
39.948	14.9149	14.6992	39.948	13.5507	13.7975	39.948	30.2273	28.6153	39.948	26.565	26.135
40.048	14.9499	14.7129	40.048	13.5818	13.8202	40.048	30.2836	28.662	40.048	26.6156	26.1833
40.148	14.9852	14.7265	40.148	13.6171	13.8428	40.148	30.3384	28.7087	40.148	26.6705	26.2316
40.248	15.0126	14.7401	40.248	13.6366	13.8654	40.248	30.3892	28.7554	40.248	26.733	26.2799
40.348	15.0377	14.7538	40.348	13.6735	13.888	40.348	30.4456	28.802	40.348	26.7855	26.3281
40.448	15.0713	14.7674	40.448	13.7069	13.9106	40.448	30.5065	28.8486	40.448	26.8228	26.3762
40.548	15.0905	14.781	40.548	13.7302	13.9332	40.548	30.5765	28.8951	40.548	26.8852	26.4244
40.648	15.1259	14.7946	40.648	13.7655	13.9558	40.648	30.6314	28.9416	40.648	26.9322	26.4724
40.748	15.1454	14.8082	40.748	13.7851	13.9783	40.748	30.6704	28.9881	40.748	26.983	26.5204
40.848	15.1705	14.8218	40.848	13.8102	14.0008	40.848	30.7212	29.0345	40.848	27.0472	26.5684
40.948	15.2023	14.8354	40.948	13.8476	14.0234	40.948	30.7603	29.0809	40.948	27.1003	26.6163
41.048	15.2157	14.849	41.048	13.8788	14.0459	41.048	30.8111	29.1272	41.048	27.1431	26.6642
41.148	15.2408	14.8626	41.148	13.9118	14.0684	41.148	30.8675	29.1735	41.148	27.1995	26.712
41.248	15.2549	14.8761	41.248	13.9413	14.0909	41.248	30.9243	29.2198	41.248	27.2408	26.7598
41.348	15.2741	14.8897	41.348	13.9763	14.1133	41.348	30.9594	29.266	41.348	27.2836	26.8075
41.448	15.3173	14.9033	41.448	14.0155	14.1358	41.448	31.0298	29.3122	41.448	27.3289	26.8551
41.548	15.3234	14.9168	41.548	14.039	14.1583	41.548	31.0672	29.3584	41.548	27.3736	26.9028
41.648	15.3424	14.9304	41.648	14.0758	14.1807	41.648	31.1175	29.4045	41.648	27.4417	26.9504
41.748	15.368	14.9439	41.748	14.0959	14.2031	41.748	31.1626	29.4506	41.748	27.4986	26.9979
41.848	15.3913	14.9574	41.848	14.1304	14.2255	41.848	31.2054	29.4967	41.848	27.565	27.0454
41.948	15.4266	14.971	41.948	14.1601	14.2479	41.948	31.272	29.5427	41.948	27.6158	27.0928
42.048	15.4462	14.9845	42.048	14.1818	14.2703	42.048	31.3268	29.5886	42.048	27.6548	27.1402
42.148	15.454	14.998	42.148	14.1952	14.2927	42.148	31.3618	29.6346	42.148	27.6861	27.1875
42.248	15.4908	15.0115	42.248	14.2321	14.3151	42.248	31.4261	29.6805	42.248	27.7564	27.2348
42.348	15.5165	15.025	42.348	14.2655	14.3374	42.348	31.4773	29.7263	42.348	27.815	27.2821
42.448	15.536	15.0385	42.448	14.2968	14.3598	42.448	31.5298	29.7721	42.448	27.8658	27.3293
42.548	15.571	15.052	42.548	14.3318	14.3821	42.548	31.5961	29.8179	42.548	27.9281	27.3764
42.648	15.589	15.0655	42.648	14.3671	14.4044	42.648	31.6509	29.8636	42.648	28.0025	27.4235
42.748	15.6141	15.079	42.748	14.3944	14.4267	42.748	31.694	29.9093	42.748	28.0477	27.4706
42.848	15.6315	15.0925	42.848	14.4313	14.449	42.848	31.7386	29.955	42.848	28.098	27.5176
42.948	15.6571	15.106	42.948	14.4687	14.4713	42.948	31.7992	30.0006	42.948	28.1548	27.5646
43.048	15.6729	15.1194	43.048	14.4999	14.4935	43.048	31.8581	30.0462	43.048	28.2019	27.6115
43.148	15.6884	15.1329	43.148	14.5273	14.5158	43.148	31.9048	30.0918	43.148	28.2564	27.6583
43.248	15.7018	15.1463	43.248	14.5524	14.538	43.248	31.9378	30.1373	43.248	28.3011	27.7052
43.348	15.7274	15.1598	43.348	14.5954	14.5603	43.348	31.9868	30.1828	43.348	28.3602	27.7519
43.448	15.7546	15.1732	43.448	14.6309	14.5825	43.448	32.0375	30.2282	43.448	28.4008	27.7987
43.548	15.7782	15.1867	43.548	14.6483	14.6047	43.548	32.0984	30.2736	43.548	28.4634	27.8454
43.648	15.7977	15.2001	43.648	14.6679	14.6269	43.648	32.1314	30.319	43.648	28.4987	27.892
43.748	15.8229	15.2135	43.748	14.7008	14.649	43.748	32.1878	30.3643	43.748	28.5511	27.9386
43.848	15.8485	15.2269	43.848	14.7438	14.6712	43.848	32.2329	30.4096	43.848	28.608	27.9851
43.948	15.8718	15.2404	43.948	14.7849	14.6934	43.948	32.2875	30.4548	43.948	28.6625	28.0316
44.048	15.8876	15.2538	44.048	14.8007	14.7155	44.048	32.3345	30.5001	44.048	28.6978	28.0781
44.148	15.9188	15.2672	44.148	14.8258	14.7376	44.148	32.3987	30.5452	44.148	28.7542	28.1245
44.248	15.9384	15.2806	44.248	14.8515	14.7598	44.248	32.4517	30.5904	44.248	28.7955	28.1708
44.348	15.9579	15.294	44.348	14.8788	14.7819	44.348	32.4987	30.6355	44.348	28.8406	28.2171
44.448	15.983	15.3073	44.448	14.9194	14.8039	44.448	32.5626	30.6805	44.448	28.8752	28.2634
44.548	16.0087	15.3207	44.548	14.9608	14.826	44.548	32.6353	30.7256	44.548	28.9361	28.3096
44.648	16.0437	15.3341	44.648	15.0037	14.8481	44.648	32.6976	30.7705	44.648	28.9906	28.3558
44.748	16.0499	15.3475	44.748	15.0155	14.8702	44.748	32.7525	30.8155	44.748	29.022	28.4019
44.848	16.0634	15.3608	44.848	15.0468	14.8922	44.848	32.7915	30.8604	44.848	29.0611	28.448
44.948	16.1002	15.3742	44.948	15.0719	14.9142	44.948	32.8501	30.9053	44.948	29.1253	28.494
45.048	16.1259	15.3875	45.048	15.1093	14.9362	45.048	32.9126	30.9501	45.048	29.1784	28.54
45.148	16.1454	15.4009	45.148	15.1366	14.9583	45.148	32.9712	30.9949	45.148	29.2406	28.5859
45.248	16.1571	15.4142	45.248	15.1601	14.9802	45.248	33.0142	31.0397	45.248	29.2759	28.6318
45.348	16.1902	15.4275	45.348	15.1969	15.0022	45.348	33.0667	31.0844	45.348	29.3206	28.6777
45.448	16.2118	15.4409	45.448	15.2226	15.0242	45.448	33.1236	31.1291	45.448	29.3775	28.7235
45.548	16.2201	15.4542	45.548	15.2443	15.0462	45.548	33.1687	31.1737	45.548	29.4109	28.7692
45.648	16.2213	15.4675	45.648	15.2555	15.0681	45.648	33.1956	31.2184	45.648	29.4341	28.8149
45.748	16.2429	15.4808	45.748	15.2849	15.09	45.748	33.2601	31.2629	45.748	29.475	28.8606
45.848	16.2782	15.4941	45.848	15.3202	15.1119	45.848	33.2915	31.3075	45.848	29.5377	28.9062
45.948	16.2977	15.5074	45.948	15.3398	15.1339	45.948	33.3386	31.352	45.948	29.5828	28.9518
46.048	16.3116	15.5207	46.048	15.3788	15.1558	46.048	33.3658	31.3964	46.048	29.6158	28.9973
46.148	16.3307	15.534	46.148	15.4157	15.1776	46.148	33.4026	31.4409	46.148	29.6605	29.0428
46.248	16.3368	15.5473	46.248	15.4413	15.1995	46.248	33.4439	31.4852	46.248	29.7173	29.0882
46.348	16.3526	15.5605	46.348	15.4687	15.2214	46.348	33.4984	31.5296	46.348	29.7759	29.1336
46.448	16.3602	15.5738	46.448	15.4804	15.2432	46.448	33.5259	31.5739	46.448	29.7839	29.179
46.548	16.3835	15.5871	46.548	15.5098	15.265	46.548	33.5767	31.6182	46.548	29.8344	29.2243
46.648	16.3954	15.6003	46.648	15.5273	15.2869	46.648	33.604	31.6624	46.648	29.8541	29.2695
46.748	16.4323	15.6136	46.748	15.5524	15.3087	46.748	33.6487	31.7066	46.748	29.897	29.3147
46.848	16.4696	15.6268	46.848	15.5836	15.3305	46.848	33.6939	31.7508	46.848	29.9361	29.3599
46.948	16.489	15.6401	46.948	15.6074	15.3523	46.948	33.7367	31.7949	46.948	29.9672	29.405
47.048	16.5048	15.6533	47.048	15.6249	15.374	47.048	33.772	31.839	47.048	30.022	29.4501
47.148	16.5299	15.6665	47.148	15.6501	15.3958	47.148	33.8284	31.8831	47.148	30.0784	29.4951
47.248	16.5421	15.6797	47.248	15.6796	15.4176	47.248	33.854	31.9271	47.248	30.1158	29.5401
47.348	16.5612	15.693	47.348	15.6991	15.4393	47.348	33.8992	31.9711	47.348	30.1609	29.585
47.448	16.6023	15.7062	47.448	15.7302	15.461	47.448	33.9476	32.015	47.448	30.1977	29.6299
47.548	16.608	15.7194	47.548	15.7594	15.4827	47.548	33.9964	32.0589	47.548	30.2464	29.6748
47.648	16.6398	15.7326	47.648	15.7851	15.5044	47.648	34.0611	32.1028	47.648	30.3111	29.7196
47.748	16.6588	15.7458	47.748	15.8046	15.5261	47.748	34.1118	32.1466	47.748	30.3423	29.7643
47.848	16.6962	15.7589	47.848	15.8297	15.5478	47.848	34.1487	32.1904	47.848	30.387	29.8091
47.948	16.7079	15.7721	47.948	15.8515	15.5695	47.948	34.1861	32.2341	47.948	30.4361	29.8537
48.048	16.7312	15.7853	48.048	15.8826	15.5911	48.048	34.2406	32.2779	48.048	30.4752	29.8983
48.148	16.7548	15.7985	48.148	15.9024	15.6128	48.148	34.2915	32.3215	48.148	30.5259	29.9429
48.248	16.7799	15.8116	48.248	15.904	15.6344	48.248	34.3167	32.3652	48.248	30.5784	29.9875
48.348	16.7976	15.8248	48.348	15.9333	15.656	48.348	34.3773	32.4088	48.348	30.6508	30.0319
48.448	16.8213	15.8379	48.448	15.9687	15.6776	48.448	34.4204	32.4524	48.448	30.6939	30.0764
48.548	16.8446	15.8511	48.548	15.9904	15.6992	48.548	34.4712	32.4959	48.548	30.733	30.1208
48.648	16.8619	15.8642	48.648	16.0211	15.7208	48.648	34.5081	32.5394	48.648	30.8011	30.1651
48.748	16.8954	15.8774	48.748	16.0468	15.7423	48.748	34.5611	32.5828	48.748	30.8406	30.2095
48.848	16.917	15.8905	48.848	16.0701	15.7639	48.848	34.6156	32.6263	48.848	30.8969	30.2537
48.948	16.9266	15.9036	48.948	16.0858	15.7854	48.948	34.6509	32.6697	48.948	30.9322	30.2979
49.048	16.9344	15.9167	49.048	16.0976	15.807	49.048	34.6822	32.713	49.048	30.983	30.3421
49.148	16.9652	15.9298	49.148	16.1305	15.8285	49.148	34.7268	32.7563	49.148	31.0394	30.3863
49.248	16.9913	15.9429	49.248	16.1562	15.85	49.248	34.7664	32.7996	49.248	31.0923	30.4304
49.348	17.0104	15.956	49.348	16.193	15.8715	49.348	34.805	32.8428	49.348	31.1487	30.4744
49.448	17.0437	15.9691	49.448	16.2146	15.893	49.448	34.8578	32.886	49.448	31.2211	30.5184
49.548	17.0673	15.9822	49.548	16.2443	15.9144	49.548	34.9126	32.9292	49.548	31.2722	30.5624
49.648	17.0807	15.9953	49.648	16.2516	15.9359	49.648	34.9456	32.9723	49.648	31.3128	30.6063
49.748	17.1063	16.0084	49.748	16.289	15.9574	49.748	35.0025	33.0154	49.748	31.3463	30.6501
49.848	17.1141	16.0215	49.848	16.2968	15.9788	49.848	35.0261	33.0585	49.848	31.3853	30.694
49.948	17.1491	16.0345	49.948	16.3279	16.0002	49.948	35.0765	33.1015	49.948	31.4398	30.7377
50.048	17.1534	16.0476	50.048	16.3516	16.0216	50.048	35.1118	33.1445	50.048	31.4752	30.7815
50.148	17.1627	16.0606	50.148	16.3727	16.043	50.148	35.1604	33.1874	50.148	31.5198	30.8252
50.248	17.1884	16.0737	50.248	16.3983	16.0644	50.248	35.2134	33.2303	50.248	31.5572	30.8688
50.348	17.2234	16.0867	50.348	16.4333	16.0858	50.348	35.2679	33.2732	50.348	31.6	30.9124
50.448	17.2408	16.0998	50.448	16.4626	16.1071	50.448	35.3167	33.316	50.448	31.6487	30.956
50.548	17.2587	16.1128	50.548	16.4882	16.1285	50.548	35.3658	33.3588	50.548	31.6978	30.9995
50.648	17.282	16.1258	50.648	16.5176	16.1498	50.648	35.4086	33.4016	50.648	31.7406	31.043
50.748	17.3173	16.1388	50.748	16.5351	16.1712	50.748	35.4634	33.4443	50.748	31.7759	31.0864
50.848	17.3307	16.1518	50.848	16.5658	16.1925	50.848	35.5025	33.487	50.848	31.8089	31.1298
50.948	17.3563	16.1648	50.948	16.6032	16.2138	50.948	35.5471	33.5296	50.948	31.8597	31.1732
51.048	17.3718	16.1778	51.048	16.627	16.2351	51.048	35.5961	33.5722	51.048	31.9008	31.2165
51.148	17.3954	16.1908	51.148	16.6562	16.2563	51.148	35.6509	33.6148	51.148	31.9439	31.2597
51.248	17.401	16.2038	51.248	16.6815	16.2776	51.248	35.6878	33.6573	51.248	31.9791	31.3029
51.348	17.4226	16.2168	51.348	16.7068	16.2989	51.348	35.7289	33.6999	51.348	32.0297	31.3461
51.448	17.4344	16.2298	51.448	16.7187	16.3201	51.448	35.772	33.7423	51.448	32.065	31.3892
51.548	17.4713	16.2428	51.548	16.7438	16.3413	51.548	35.8167	33.7847	51.548	32.1097	31.4323
51.648	17.4969	16.2557	51.648	16.7812	16.3626	51.648	35.8736	33.8271	51.648	32.1666	31.4754
51.748	17.5165	16.2687	51.748	16.8146	16.3838	51.748	35.9204	33.8695	51.748	32.2056	31.5184
51.848	17.5515	16.2817	51.848	16.8452	16.405	51.848	35.9712	33.9118	51.848	32.268	31.5613
51.948	17.5807	16.2946	51.948	16.8788	16.4261	51.948	36.0197	33.9541	51.948	32.3089	31.6042
52.048	17.5985	16.3075	52.048	16.9101	16.4473	52.048	36.0533	33.9964	52.048	32.3463	31.6471
52.148	17.6101	16.3205	52.148	16.9272	16.4685	52.148	36.0923	34.0386	52.148	32.3658	31.6899
52.248	17.6454	16.3334	52.248	16.9804	16.4896	52.248	36.1469	34.0807	52.248	32.4283	31.7327
52.348	17.651	16.3463	52.348	16.9882	16.5108	52.348	36.1956	34.1229	52.348	32.465	31.7755
52.448	17.6766	16.3593	52.448	17.0077	16.5319	52.448	36.2329	34.165	52.448	32.5259	31.8182
52.548	17.7018	16.3722	52.548	17.0446	16.553	52.548	36.2776	34.207	52.548	32.5589	31.8608
52.648	17.7237	16.3851	52.648	17.0702	16.5741	52.648	36.319	34.2491	52.648	32.608	31.9034
52.748	17.7391	16.398	52.748	17.0954	16.5952	52.748	36.3462	34.2911	52.748	32.647	31.946
52.848	17.7546	16.4109	52.848	17.127	16.6163	52.848	36.4086	34.333	52.848	32.6898	31.9885
52.948	17.7782	16.4238	52.948	17.1562	16.6373	52.948	36.4517	34.3749	52.948	32.7409	32.031
53.048	17.7977	16.4367	53.048	17.1696	16.6584	53.048	36.4964	34.4168	53.048	32.7698	32.0735
53.148	17.8173	16.4495	53.148	17.1952	16.6794	53.148	36.5337	34.4587	53.148	32.8267	32.1159
53.248	17.829	16.4624	53.248	17.2108	16.7004	53.248	36.5767	34.5005	53.248	32.8502	32.1582
53.348	17.8485	16.4753	53.348	17.2304	16.7215	53.348	36.6158	34.5423	53.348	32.8892	32.2005
53.448	17.8718	16.4882	53.448	17.2537	16.7425	53.448	36.6586	34.584	53.448	32.932	32.2428
53.548	17.8954	16.501	53.548	17.2733	16.7635	53.548	36.7017	34.6257	53.548	32.9634	32.285
53.648	17.9093	16.5139	53.648	17.2968	16.7844	53.648	36.7525	34.6674	53.648	33.0142	32.3272
53.748	17.9144	16.5267	53.748	17.3182	16.8054	53.748	36.7954	34.709	53.748	33.0455	32.3694
53.848	17.9445	16.5396	53.848	17.3398	16.8264	53.848	36.8345	34.7506	53.848	33.0823	32.4115
53.948	17.9462	16.5524	53.948	17.371	16.8473	53.948	36.8736	34.7921	53.948	33.1219	32.4535
54.048	17.9577	16.5652	54.048	17.3826	16.8682	54.048	36.8969	34.8337	54.048	33.1586	32.4955
54.148	17.9813	16.578	54.148	17.4062	16.8892	54.148	36.9595	34.8752	54.148	33.2017	32.5375
54.248	18.0048	16.5909	54.248	17.4257	16.9101	54.248	36.987	34.9166	54.248	33.233	32.5795
54.348	18.0299	16.6037	54.348	17.4585	16.931	54.348	37.0276	34.958	54.348	33.2894	32.6214
54.448	18.0555	16.6165	54.448	17.4844	16.9519	54.448	37.0728	34.9994	54.448	33.3345	32.6632
54.548	18.0729	16.6293	54.548	17.4977	16.9727	54.548	37.104	35.0407	54.548	33.3714	32.705
54.648	18.0868	16.6421	54.648	17.5116	16.9936	54.648	37.1431	35.082	54.648	33.4048	32.7468
54.748	18.1026	16.6549	54.748	17.5312	17.0145	54.748	37.1743	35.1233	54.748	33.4556	32.7885
54.848	18.1335	16.6676	54.848	17.5544	17.0353	54.848	37.2289	35.1645	54.848	33.5102	32.8302
54.948	18.1571	16.6804	54.948	17.578	17.0561	54.948	37.2603	35.2057	54.948	33.5533	32.8718
55.048	18.1766	16.6932	55.048	17.5898	17.0769	55.048	37.2976	35.2469	55.048	33.5984	32.9134
55.148	18.1884	16.706	55.148	17.6093	17.0977	55.148	37.3189	35.288	55.148	33.6431	32.955
55.248	18.2079	16.7187	55.248	17.6288	17.1185	55.248	37.3618	35.3291	55.248	33.6939	32.9965
55.348	18.2096	16.7315	55.348	17.654	17.1393	55.348	37.3911	35.3702	55.348	33.7231	33.038
55.448	18.2296	16.7442	55.448	17.6796	17.1601	55.448	37.4322	35.4112	55.448	33.7642	33.0794
55.548	18.2469	16.757	55.548	17.6991	17.1808	55.548	37.4634	35.4522	55.548	33.815	33.1208
55.648	18.2665	16.7697	55.648	17.7224	17.2016	55.648	37.5179	35.4931	55.648	33.8578	33.1622
55.748	18.286	16.7824	55.748	17.7615	17.2223	55.748	37.5611	35.534	55.748	33.9009	33.2035
55.848	18.3055	16.7952	55.848	17.7733	17.243	55.848	37.6118	35.5749	55.848	33.9634	33.2447
55.948	18.3251	16.8079	55.948	17.8046	17.2637	55.948	37.6509	35.6157	55.948	34.0142	33.286
56.048	18.3424	16.8206	56.048	17.8219	17.2844	56.048	37.6878	35.6565	56.048	34.0511	33.3272
56.148	18.368	16.8333	56.148	17.8438	17.3051	56.148	37.7273	35.6973	56.148	34.1024	33.3683
56.248	18.382	16.846	56.248	17.8515	17.3258	56.248	37.772	35.738	56.248	34.1353	33.4094
56.348	18.3954	16.8587	56.348	17.871	17.3465	56.348	37.8111	35.7787	56.348	34.1744	33.4505
56.448	18.4226	16.8714	56.448	17.8943	17.3671	56.448	37.8578	35.8194	56.448	34.2094	33.4915
56.548	18.4227	16.8841	56.548	17.9099	17.3878	56.548	37.8775	35.86	56.548	34.237	33.5325
56.648	18.4479	16.8968	56.648	17.9391	17.4084	56.648	37.9301	35.9006	56.648	34.2776	33.5734
56.748	18.4657	16.9094	56.748	17.9765	17.429	56.748	37.9634	35.9411	56.748	34.3267	33.6143
56.848	18.4737	16.9221	56.848	17.9844	17.4496	56.848	38.0142	35.9817	56.848	34.3524	33.6552
56.948	18.4929	16.9348	56.948	17.9999	17.4702	56.948	38.0454	36.0221	56.948	34.3736	33.696
57.048	18.5007	16.9474	57.048	17.998	17.4908	57.048	38.0826	36.0626	57.048	34.4164	33.7368
57.148	18.5299	16.9601	57.148	18.0268	17.5114	57.148	38.1253	36.103	57.148	34.4769	33.7775
57.248	18.5518	16.9727	57.248	18.0646	17.5319	57.248	38.1626	36.1434	57.248	34.5142	33.8182
57.348	18.5477	16.9854	57.348	18.078	17.5525	57.348	38.1822	36.1837	57.348	34.5572	33.8588
57.448	18.5768	16.998	57.448	18.1032	17.573	57.448	38.2348	36.224	57.448	34.6019	33.8994
57.548	18.5888	17.0106	57.548	18.113	17.5935	57.548	38.2601	36.2643	57.548	34.6353	33.94
57.648	18.5946	17.0233	57.648	18.1483	17.614	57.648	38.2915	36.3045	57.648	34.6744	33.9805
57.748	18.6141	17.0359	57.748	18.1679	17.6345	57.748	38.3345	36.3447	57.748	34.7173	34.021
57.848	18.6259	17.0485	57.848	18.1874	17.655	57.848	38.3618	36.3849	57.848	34.7564	34.0615
57.948	18.6432	17.0611	57.948	18.2202	17.6755	57.948	38.4008	36.425	57.948	34.8087	34.1019
58.048	18.661	17.0737	58.048	18.2577	17.696	58.048	38.4439	36.4651	58.048	34.858	34.1423
58.148	18.6632	17.0863	58.148	18.2577	17.7164	58.148	38.4829	36.5051	58.148	34.897	34.1826
58.248	18.6766	17.0989	58.248	18.2773	17.7368	58.248	38.5103	36.5452	58.248	34.9244	34.2229
58.348	18.7018	17.1115	58.348	18.3141	17.7573	58.348	38.5629	36.5851	58.348	34.973	34.2631
58.448	18.7196	17.1241	58.448	18.336	17.7777	58.448	38.5962	36.6251	58.448	35.0125	34.3033
58.548	18.7429	17.1366	58.548	18.3552	17.7981	58.548	38.6334	36.665	58.548	35.0492	34.3435
58.648	18.7548	17.1492	58.648	18.3749	17.8185	58.648	38.6509	36.7049	58.648	35.0806	34.3836
58.748	18.7682	17.1618	58.748	18.404	17.8389	58.748	38.6956	36.7447	58.748	35.137	34.4237
58.848	18.7882	17.1743	58.848	18.4374	17.8593	58.848	38.7329	36.7845	58.848	35.1589	34.4638
58.948	18.7898	17.1869	58.948	18.4646	17.8796	58.948	38.7679	36.8243	58.948	35.2016	34.5038
59.048	18.8134	17.1994	59.048	18.4882	17.9	59.048	38.7993	36.864	59.048	35.2447	34.5437
59.148	18.8441	17.212	59.148	18.5133	17.9203	59.148	38.8362	36.9037	59.148	35.2894	34.5837
59.248	18.8624	17.2245	59.248	18.5507	17.9406	59.248	38.8758	36.9434	59.248	35.3267	34.6235
59.348	18.8641	17.237	59.348	18.5702	17.9609	59.348	38.9126	36.983	59.348	35.3775	34.6634
59.448	18.8837	17.2495	59.448	18.6015	17.9812	59.448	38.9362	37.0226	59.448	35.4088	34.7032
59.548	18.9066	17.2621	59.548	18.6266	18.0015	59.548	38.9886	37.0622	59.548	35.4572	34.743
59.648	18.9365	17.2746	59.648	18.656	18.0218	59.648	39.0375	37.1017	59.648	35.5064	34.7827
59.748	18.9462	17.2871	59.748	18.6913	18.0421	59.748	39.0845	37.1412	59.748	35.5377	34.8224
59.848	18.9423	17.2996	59.848	18.7069	18.0623	59.848	39.1001	37.1806	59.848	35.565	34.862
59.948	18.9596	17.3121	59.948	18.7358	18.0826	59.948	39.1487	37.2201	59.948	35.6097	34.9016
60.048	18.9773	17.3245	60.048	18.7732	18.1028	60.048	39.1976	37.2594	60.048	35.6508	34.9412
60.148	18.993	17.337	60.148	18.8046	18.123	60.148	39.229	37.2988	60.148	35.6861	34.9807
60.248	19.0088	17.3495	60.248	18.8163	18.1432	60.248	39.2603	37.3381	60.248	35.7252	35.0202
60.348	19.036	17.362	60.348	18.8476	18.1634	60.348	39.3033	37.3774	60.348	35.7681	35.0597
60.448	19.0438	17.3744	60.448	18.8671	18.1836	60.448	39.325	37.4166	60.448	35.7955	35.0991
60.548	19.0612	17.3869	60.548	18.8922	18.2038	60.548	39.3557	37.4558	60.548	35.8284	35.1384
60.648	19.0868	17.3994	60.648	18.9179	18.224	60.648	39.4009	37.495	60.648	35.8775	35.1778
60.748	19.1023	17.4118	60.748	18.9294	18.2441	60.748	39.4437	37.5341	60.748	35.9203	35.2171
60.848	19.1202	17.4243	60.848	18.953	18.2643	60.848	39.479	37.5732	60.848	35.9578	35.2563
60.948	19.1198	17.4367	60.948	18.9743	18.2844	60.948	39.5081	37.6123	60.948	35.9808	35.2955
61.048	19.151	17.4491	61.048	19.0133	18.3045	61.048	39.5512	37.6513	61.048	36.0316	35.3347
61.148	19.1766	17.4616	61.148	19.039	18.3246	61.148	39.5845	37.6903	61.148	36.065	35.3738
61.248	19.1882	17.474	61.248	19.0623	18.3447	61.248	39.6195	37.7293	61.248	36.1078	35.4129
61.348	19.2041	17.4864	61.348	19.078	18.3648	61.348	39.6548	37.7682	61.348	36.1353	35.452
61.448	19.2157	17.4988	61.448	19.1016	18.3849	61.448	39.7017	37.8071	61.448	36.1744	35.491
61.548	19.2408	17.5112	61.548	19.1149	18.4049	61.548	39.7386	37.846	61.548	36.2308	35.53
61.648	19.2509	17.5236	61.648	19.1327	18.425	61.648	39.7564	37.8848	61.648	36.2759	35.5689
61.748	19.2704	17.536	61.748	19.164	18.445	61.748	39.7876	37.9236	61.748	36.3072	35.6078
61.848	19.2937	17.5484	61.848	19.1873	18.465	61.848	39.8304	37.9623	61.848	36.3305	35.6467
61.948	19.3173	17.5608	61.948	19.2108	18.485	61.948	39.8618	38.0011	61.948	36.3736	35.6855
62.048	19.329	17.5731	62.048	19.2304	18.5051	62.048	39.9126	38.0398	62.048	36.4166	35.7243
62.148	19.3312	17.5855	62.148	19.2382	18.525	62.148	39.9439	38.0784	62.148	36.45	35.763
62.248	19.3424	17.5979	62.248	19.2672	18.545	62.248	39.9829	38.117	62.248	36.5003	35.8017
62.348	19.368	17.6102	62.348	19.2929	18.565	62.348	40.022	38.1556	62.348	36.5455	35.8404
62.448	19.3876	17.6226	62.448	19.3124	18.585	62.448	40.0533	38.1941	62.448	36.5767	35.879
62.548	19.4149	17.6349	62.548	19.328	18.6049	62.548	40.1001	38.2326	62.548	36.6236	35.9176
62.648	19.4266	17.6473	62.648	19.3496	18.6248	62.648	40.1351	38.2711	62.648	36.6664	35.9562
62.748	19.4382	17.6596	62.748	19.3671	18.6448	62.748	40.1783	38.3096	62.748	36.7095	35.9947
62.848	19.4637	17.6719	62.848	19.3922	18.6647	62.848	40.2151	38.348	62.848	36.7544	36.0331
62.948	19.4774	17.6843	62.948	19.4179	18.6846	62.948	40.2603	38.3863	62.948	36.8033	36.0716
63.048	19.4913	17.6966	63.048	19.4374	18.7045	63.048	40.2915	38.4247	63.048	36.8541	36.11
63.148	19.5085	17.7089	63.148	19.4607	18.7243	63.148	40.3265	38.463	63.148	36.8891	36.1483
63.248	19.536	17.7212	63.248	19.4882	18.7442	63.248	40.3697	38.5012	63.248	36.9439	36.1867
63.348	19.5555	17.7335	63.348	19.5155	18.7641	63.348	40.405	38.5395	63.348	36.983	36.2249
63.448	19.569	17.7458	63.448	19.529	18.7839	63.448	40.4261	38.5777	63.448	37.0025	36.2632
63.548	19.5868	17.7581	63.548	19.5585	18.8037	63.548	40.4712	38.6158	63.548	37.0338	36.3014
63.648	19.6007	17.7704	63.648	19.578	18.8236	63.648	40.4947	38.654	63.648	37.0728	36.3395
63.748	19.6141	17.7827	63.748	19.5976	18.8434	63.748	40.5337	38.6921	63.748	37.1119	36.3777
63.848	19.6454	17.7949	63.848	19.6288	18.8632	63.848	40.5789	38.7301	63.848	37.1548	36.4158
63.948	19.6705	17.8072	63.948	19.654	18.8829	63.948	40.5979	38.7682	63.948	37.1995	36.4538
64.048	19.6901	17.8195	64.048	19.6796	18.9027	64.048	40.6236	38.8061	64.048	37.2214	36.4918
64.148	19.7079	17.8317	64.148	19.6991	18.9225	64.148	40.6431	38.8441	64.148	37.2564	36.5298
64.248	19.7195	17.844	64.248	19.7341	18.9422	64.248	40.6781	38.882	64.248	37.2992	36.5677
64.348	19.7374	17.8562	64.348	19.7577	18.962	64.348	40.7095	38.9199	64.348	37.3345	36.6056
64.448	19.743	17.8685	64.448	19.7773	18.9817	64.448	40.7408	38.9578	64.448	37.3853	36.6435
64.548	19.7626	17.8807	64.548	19.8046	19.0014	64.548	40.7798	38.9956	64.548	37.4188	36.6813
64.648	19.7821	17.8929	64.648	19.828	19.0211	64.648	40.8111	39.0334	64.648	37.4439	36.7191
64.748	19.8073	17.9052	64.748	19.8532	19.0408	64.748	40.8557	39.0711	64.748	37.4886	36.7569
64.848	19.833	17.9174	64.848	19.8788	19.0605	64.848	40.8931	39.1088	64.848	37.5259	36.7946
64.948	19.8485	17.9296	64.948	19.8983	19.0802	64.948	40.9204	39.1465	64.948	37.5612	36.8322
65.048	19.8485	17.9418	65.048	19.9044	19.0999	65.048	40.9556	39.1842	65.048	37.5884	36.8699
65.148	19.874	17.954	65.148	19.9294	19.1195	65.148	41.0062	39.2218	65.148	37.6508	36.9075
65.248	19.8837	17.9662	65.248	19.9452	19.1391	65.248	41.0415	39.2594	65.248	37.6805	36.945
65.348	19.9034	17.9784	65.348	19.9648	19.1588	65.348	41.0806	39.2969	65.348	37.7134	36.9825
65.448	19.9188	17.9906	65.448	19.9882	19.1784	65.448	41.1236	39.3344	65.448	37.7642	37.02
65.548	19.9266	18.0028	65.548	20.0038	19.198	65.548	41.1509	39.3719	65.548	37.7995	37.0575
65.648	19.9462	18.0149	65.648	20.029	19.2176	65.648	41.2073	39.4093	65.648	37.8323	37.0949
65.748	19.9601	18.0271	65.748	20.0569	19.2372	65.748	41.2469	39.4467	65.748	37.8719	37.1323
65.848	19.9791	18.0393	65.848	20.0719	19.2567	65.848	41.2854	39.4841	65.848	37.9048	37.1696
65.948	19.9969	18.0514	65.948	20.1093	19.2763	65.948	41.3228	39.5215	65.948	37.9439	37.2069
66.048	20.0165	18.0636	66.048	20.1288	19.2959	66.048	41.3581	39.5588	66.048	37.9947	37.2441
66.148	20.0127	18.0757	66.148	20.1405	19.3154	66.148	41.389	39.596	66.148	38.0181	37.2814
66.248	20.0204	18.0879	66.248	20.1718	19.3349	66.248	41.4206	39.6333	66.248	38.0572	37.3185
66.348	20.0282	18.1	66.348	20.174	19.3544	66.348	41.4439	39.6705	66.348	38.0711	37.3557
66.448	20.0477	18.1121	66.448	20.1991	19.3739	66.448	41.4751	39.7076	66.448	38.0845	37.3928
66.548	20.0498	18.1243	66.548	20.2224	19.3934	66.548	41.5101	39.7448	66.548	38.1195	37.4299
66.648	20.0555	18.1364	66.648	20.2343	19.4129	66.648	41.5337	39.7819	66.648	38.1472	37.4669
66.748	20.0751	18.1485	66.748	20.2618	19.4324	66.748	41.5672	39.819	66.748	38.1861	37.5039
66.848	20.0946	18.1606	66.848	20.2773	19.4519	66.848	41.5923	39.856	66.848	38.2252	37.5409
66.948	20.108	18.1727	66.948	20.3024	19.4713	66.948	41.6253	39.893	66.948	38.2581	37.5778
67.048	20.1299	18.1848	67.048	20.3224	19.4907	67.048	41.6704	39.93	67.048	38.2955	37.6147
67.148	20.1259	18.1969	67.148	20.3163	19.5102	67.148	41.6822	39.9669	67.148	38.315	37.6515
67.248	20.1493	18.209	67.248	20.3476	19.5296	67.248	41.7134	40.0038	67.248	38.3484	37.6883
67.348	20.1591	18.2211	67.348	20.3513	19.549	67.348	41.7484	40.0406	67.348	38.3578	37.7251
67.448	20.1766	18.2331	67.448	20.3829	19.5684	67.448	41.7664	40.0775	67.448	38.4089	37.7619
67.548	20.1844	18.2452	67.548	20.3983	19.5878	67.548	41.7876	40.1143	67.548	38.4322	37.7986
67.648	20.204	18.2573	67.648	20.4313	19.6071	67.648	41.8245	40.151	67.648	38.4886	37.8352
67.748	20.2041	18.2693	67.748	20.4608	19.6265	67.748	41.8503	40.1878	67.748	38.5181	37.8719
67.848	20.2079	18.2814	67.848	20.463	19.6458	67.848	41.8736	40.2245	67.848	38.5455	37.9084
67.948	20.233	18.2934	67.948	20.5016	19.6652	67.948	41.9182	40.2611	67.948	38.5901	37.945
68.048	20.2587	18.3055	68.048	20.5273	19.6845	68.048	41.9461	40.2978	68.048	38.6275	37.9815
68.148	20.2704	18.3175	68.148	20.5507	19.7038	68.148	41.9597	40.3343	68.148	38.6666	38.018
68.248	20.282	18.3296	68.248	20.5818	19.7231	68.248	41.9984	40.3709	68.248	38.7038	38.0545
68.348	20.2999	18.3416	68.348	20.6016	19.7424	68.348	42.0415	40.4074	68.348	38.7408	38.0909
68.448	20.3112	18.3536	68.448	20.6344	19.7617	68.448	42.0784	40.4439	68.448	38.7894	38.1272
68.548	20.3213	18.3656	68.548	20.6483	19.781	68.548	42.1158	40.4804	68.548	38.815	38.1636
68.648	20.3368	18.3776	68.648	20.6796	19.8002	68.648	42.1375	40.5168	68.648	38.8503	38.1999
68.748	20.3405	18.3896	68.748	20.6951	19.8195	68.748	42.1664	40.5532	68.748	38.8813	38.2361
68.848	20.3624	18.4016	68.848	20.7382	19.8387	68.848	42.2095	40.5896	68.848	38.9188	38.2724
68.948	20.368	18.4136	68.948	20.7443	19.8579	68.948	42.2408	40.6259	68.948	38.9556	38.3086
69.048	20.3876	18.4256	69.048	20.7694	19.8772	69.048	42.2878	40.6622	69.048	38.9947	38.3447
69.148	20.401	18.4376	69.148	20.7829	19.8964	69.148	42.3206	40.6984	69.148	39.0276	38.3808
69.248	20.4229	18.4496	69.248	20.8146	19.9155	69.248	42.3658	40.7347	69.248	39.0767	38.4169
69.348	20.4188	18.4615	69.348	20.8241	19.9347	69.348	42.3931	40.7709	69.348	39.0923	38.453
69.448	20.4421	18.4735	69.448	20.8396	19.9539	69.448	42.4342	40.807	69.448	39.1335	38.489
69.548	20.4579	18.4855	69.548	20.8805	19.9731	69.548	42.4768	40.8431	69.548	39.1645	38.525
69.648	20.4852	18.4974	69.648	20.9062	19.9922	69.648	42.5142	40.8792	69.648	39.2173	38.5609
69.748	20.5049	18.5094	69.748	20.9374	20.0113	69.748	42.5533	40.9153	69.748	39.2642	38.5968
69.848	20.5026	18.5213	69.848	20.9508	20.0305	69.848	42.5862	40.9513	69.848	39.2955	38.6327
69.948	20.5343	18.5332	69.948	20.9727	20.0496	69.948	42.6236	40.9873	69.948	39.3345	38.6685
70.048	20.5398	18.5452	70.048	21.0037	20.0687	70.048	42.6608	41.0232	70.048	39.3541	38.7043
70.148	20.5555	18.5571	70.148	21.0273	20.0878	70.148	42.6745	41.0592	70.148	39.3931	38.74
70.248	20.5673	18.569	70.248	21.0468	20.1069	70.248	42.7212	41.0951	70.248	39.4244	38.7758
70.348	20.5807	18.5809	70.348	21.0663	20.1259	70.348	42.7464	41.1309	70.348	39.4691	38.8114
70.448	20.6007	18.5928	70.448	21.0858	20.145	70.448	42.7859	41.1667	70.448	39.5008	38.8471
70.548	20.6023	18.6047	70.548	21.1093	20.164	70.548	42.8033	41.2025	70.548	39.5297	38.8827
70.648	20.6221	18.6166	70.648	21.121	20.1831	70.648	42.8345	41.2383	70.648	39.565	38.9183
70.748	20.6376	18.6285	70.748	21.1405	20.2021	70.748	42.8618	41.274	70.748	39.6041	38.9538
70.848	20.6432	18.6404	70.848	21.1422	20.2211	70.848	42.8931	41.3097	70.848	39.6292	38.9894
70.948	20.6571	18.6523	70.948	21.1601	20.2401	70.948	42.9009	41.3454	70.948	39.6589	39.0248
71.048	20.6648	18.6642	71.048	21.1755	20.2591	71.048	42.9281	41.381	71.048	39.682	39.0603
71.148	20.6705	18.6761	71.148	21.193	20.2781	71.148	42.9536	41.4166	71.148	39.7056	39.0957
71.248	20.6999	18.6879	71.248	21.209	20.2971	71.248	42.9733	41.4521	71.248	39.7367	39.131
71.348	20.704	18.6998	71.348	21.2321	20.316	71.348	42.9964	41.4877	71.348	39.7894	39.1664
71.448	20.7157	18.7116	71.448	21.246	20.335	71.448	43.0182	41.5231	71.448	39.8228	39.2017
71.548	20.733	18.7235	71.548	21.2633	20.3539	71.548	43.0315	41.5586	71.548	39.8481	39.2369
71.648	20.7391	18.7353	71.648	21.2966	20.3729	71.648	43.0553	41.594	71.648	39.8852	39.2721
71.748	20.7643	18.7472	71.748	21.3258	20.3918	71.748	43.0901	41.6294	71.748	39.9222	39.3073
71.848	20.7821	18.759	71.848	21.3515	20.4107	71.848	43.1275	41.6648	71.848	39.9595	39.3425
71.948	20.7977	18.7708	71.948	21.3788	20.4296	71.948	43.1626	41.7001	71.948	39.993	39.3776
72.048	20.8076	18.7826	72.048	21.4021	20.4485	72.048	43.192	41.7354	72.048	40.0297	39.4127
72.148	20.8251	18.7945	72.148	21.4219	20.4673	72.148	43.2095	41.7707	72.148	40.065	39.4477
72.248	20.833	18.8063	72.248	21.4412	20.4862	72.248	43.237	41.8059	72.248	40.0984	39.4828
72.348	20.829	18.8181	72.348	21.4491	20.5051	72.348	43.2525	41.8411	72.348	40.1158	39.5177
72.448	20.8463	18.8299	72.448	21.4743	20.5239	72.448	43.2893	41.8762	72.448	40.1487	39.5527
72.548	20.8719	18.8417	72.548	21.4921	20.5427	72.548	43.3267	41.9114	72.548	40.1823	39.5876
72.648	20.8719	18.8535	72.648	21.5116	20.5615	72.648	43.354	41.9465	72.648	40.2095	39.6225
72.748	20.8952	18.8653	72.748	21.5232	20.5804	72.748	43.3812	41.9815	72.748	40.2406	39.6573
72.848	20.8937	18.877	72.848	21.5468	20.5991	72.848	43.4048	42.0166	72.848	40.2759	39.6921
72.948	20.9127	18.8888	72.948	21.5682	20.6179	72.948	43.43	42.0516	72.948	40.3128	39.7269
73.048	20.9305	18.9006	73.048	21.5857	20.6367	73.048	43.4634	42.0865	73.048	40.3524	39.7616
73.148	20.9304	18.9123	73.148	21.613	20.6555	73.148	43.4789	42.1215	73.148	40.3773	39.7963
73.248	20.9462	18.9241	73.248	21.6366	20.6742	73.248	43.5047	42.1564	73.248	40.4167	39.831
73.348	20.9713	18.9358	73.348	21.6501	20.693	73.348	43.5354	42.1912	73.348	40.4495	39.8656
73.448	20.9774	18.9476	73.448	21.6757	20.7117	73.448	43.5728	42.2261	73.448	40.4869	39.9002
73.548	20.9913	18.9593	73.548	21.6991	20.7304	73.548	43.6001	42.2609	73.548	40.5259	39.9348
73.648	20.9908	18.9711	73.648	21.7243	20.7491	73.648	43.6253	42.2956	73.648	40.565	39.9693
73.748	21.0165	18.9828	73.748	21.7382	20.7678	73.748	43.6743	42.3304	73.748	40.608	40.0038
73.848	21.0282	18.9945	73.848	21.7577	20.7865	73.848	43.6939	42.3651	73.848	40.6353	40.0382
73.948	21.0477	19.0062	73.948	21.7812	20.8052	73.948	43.7212	42.3997	73.948	40.6666	40.0727
74.048	21.071	19.0179	74.048	21.8124	20.8239	74.048	43.7797	42.4344	74.048	40.7211	40.1071
74.148	21.083	19.0297	74.148	21.8319	20.8425	74.148	43.8073	42.469	74.148	40.7564	40.1414
74.248	21.0868	19.0414	74.248	21.8593	20.8612	74.248	43.8345	42.5035	74.248	40.78	40.1757
74.348	21.1079	19.0531	74.348	21.8804	20.8798	74.348	43.8596	42.5381	74.348	40.8128	40.21
74.448	21.1376	19.0647	74.448	21.9063	20.8984	74.448	43.897	42.5726	74.448	40.8384	40.2443
74.548	21.1493	19.0764	74.548	21.9255	20.917	74.548	43.9165	42.6071	74.548	40.8524	40.2785
74.648	21.1609	19.0881	74.648	21.9491	20.9356	74.648	43.9515	42.6415	74.648	40.8813	40.3127
74.748	21.1766	19.0998	74.748	21.9687	20.9542	74.748	43.9789	42.6759	74.748	40.9166	40.3468
74.848	21.1924	19.1115	74.848	21.9865	20.9728	74.848	44.0065	42.7103	74.848	40.9439	40.3809
74.948	21.1962	19.1231	74.948	22.0055	20.9914	74.948	44.0259	42.7446	74.948	40.9752	40.415
75.048	21.2116	19.1348	75.048	22.0312	21.0099	75.048	44.0533	42.7789	75.048	41.0064	40.4491
75.148	21.2254	19.1464	75.148	22.0446	21.0285	75.148	44.0667	42.8132	75.148	41.0276	40.4831
75.248	21.2391	19.1581	75.248	22.0702	21.047	75.248	44.104	42.8475	75.248	41.065	40.517
75.348	21.2507	19.1697	75.348	22.0898	21.0655	75.348	44.1353	42.8817	75.348	41.0845	40.551
75.448	21.2627	19.1814	75.448	22.1093	21.0841	75.448	44.1626	42.9159	75.448	41.1158	40.5849
75.548	21.2548	19.193	75.548	22.1093	21.1026	75.548	44.1939	42.95	75.548	41.1431	40.6188
75.648	21.2743	19.2046	75.648	22.1288	21.1211	75.648	44.2134	42.9841	75.648	41.1548	40.6526
75.748	21.282	19.2162	75.748	22.1443	21.1395	75.748	44.2484	43.0182	75.748	41.1781	40.6864
75.848	21.3055	19.2279	75.848	22.1679	21.158	75.848	44.272	43.0523	75.848	41.2134	40.7202
75.948	21.3173	19.2395	75.948	22.1796	21.1765	75.948	44.3033	43.0863	75.948	41.2642	40.7539
76.048	21.3307	19.2511	76.048	22.2047	21.1949	76.048	44.3479	43.1203	76.048	41.3011	40.7876
76.148	21.3485	19.2627	76.148	22.2304	21.2134	76.148	44.3736	43.1542	76.148	41.3345	40.8213
76.248	21.3563	19.2743	76.248	22.2616	21.2318	76.248	44.4048	43.1882	76.248	41.3541	40.8549
76.348	21.3737	19.2859	76.348	22.2868	21.2502	76.348	44.4495	43.2221	76.348	41.3909	40.8886
76.448	21.3993	19.2974	76.448	22.3124	21.2686	76.448	44.4751	43.2559	76.448	41.4283	40.9221
76.548	21.411	19.309	76.548	22.3357	21.287	76.548	44.5064	43.2897	76.548	41.4753	40.9557
76.648	21.4305	19.3206	76.648	22.3593	21.3054	76.648	44.5454	43.3235	76.648	41.4986	40.9892
76.748	21.4384	19.3322	76.748	22.371	21.3238	76.748	44.5767	43.3573	76.748	41.5377	41.0226
76.848	21.4462	19.3437	76.848	22.3788	21.3421	76.848	44.5906	43.391	76.848	41.5572	41.0561
76.948	21.4616	19.3553	76.948	22.4021	21.3605	76.948	44.6156	43.4247	76.948	41.6	41.0895
77.048	21.4796	19.3668	77.048	22.4257	21.3788	77.048	44.6565	43.4584	77.048	41.647	41.1228
77.148	21.4852	19.3784	77.148	22.4452	21.3972	77.148	44.7017	43.492	77.148	41.6861	41.1562
77.248	21.5048	19.3899	77.248	22.4704	21.4155	77.248	44.7408	43.5256	77.248	41.7173	41.1895
77.348	21.5104	19.4014	77.348	22.5016	21.4338	77.348	44.7776	43.5592	77.348	41.7541	41.2228
77.448	21.5323	19.413	77.448	22.5255	21.4521	77.448	44.8228	43.5927	77.448	41.8033	41.256
77.548	21.5399	19.4245	77.548	22.5194	21.4704	77.548	44.8523	43.6262	77.548	41.8425	41.2892
77.648	21.5594	19.436	77.648	22.539	21.4887	77.648	44.8736	43.6597	77.648	41.8697	41.3224
77.748	21.5749	19.4475	77.748	22.5623	21.5069	77.748	44.9086	43.6932	77.748	41.893	41.3555
77.848	21.5751	19.459	77.848	22.5626	21.5252	77.848	44.9322	43.7266	77.848	41.9166	41.3886
77.948	21.5868	19.4705	77.948	22.5898	21.5434	77.948	44.9595	43.7599	77.948	41.9556	41.4217
78.048	21.6119	19.482	78.048	22.6149	21.5617	78.048	44.9964	43.7933	78.048	41.9925	41.4547
78.148	21.6376	19.4935	78.148	22.6405	21.5799	78.148	45.03	43.8266	78.148	42.0181	41.4877
78.248	21.6493	19.505	78.248	22.6601	21.5981	78.248	45.0533	43.8599	78.248	42.0609	41.5207
78.348	21.6609	19.5165	78.348	22.6699	21.6163	78.348	45.0765	43.8931	78.348	42.1	41.5536
78.448	21.6823	19.528	78.448	22.693	21.6345	78.448	45.1118	43.9264	78.448	42.1487	41.5865
78.548	21.6849	19.5394	78.548	22.713	21.6527	78.548	45.1453	43.9596	78.548	42.1805	41.6194
78.648	21.6844	19.5509	78.648	22.7148	21.6709	78.648	45.1704	43.9927	78.648	42.2017	41.6522
78.748	21.7096	19.5624	78.748	22.7321	21.689	78.748	45.2073	44.0258	78.748	42.2503	41.6851
78.848	21.7274	19.5738	78.848	22.7577	21.7072	78.848	45.2292	44.0589	78.848	42.2838	41.7178
78.948	21.7352	19.5853	78.948	22.7773	21.7253	78.948	45.2642	44.092	78.948	42.3228	41.7506
79.048	21.7548	19.5967	79.048	22.7968	21.7435	79.048	45.2954	44.125	79.048	42.3541	41.7833
79.148	21.7627	19.6081	79.148	22.8163	21.7616	79.148	45.3172	44.158	79.148	42.3736	41.8159
79.248	21.7741	19.6196	79.248	22.8357	21.7797	79.248	45.3383	44.191	79.248	42.4125	41.8486
79.348	21.7977	19.631	79.348	22.8537	21.7978	79.348	45.3736	44.2239	79.348	42.4439	41.8812
79.448	21.8173	19.6424	79.448	22.8727	21.8159	79.448	45.4182	44.2568	79.448	42.4808	41.9138
79.548	21.829	19.6538	79.548	22.8983	21.834	79.548	45.4383	44.2897	79.548	42.5181	41.9463
79.648	21.8368	19.6653	79.648	22.9062	21.852	79.648	45.4517	44.3225	79.648	42.5511	41.9788
79.748	21.8619	19.6767	79.748	22.9352	21.8701	79.748	45.4848	44.3553	79.748	42.5823	42.0113
79.848	21.8798	19.6881	79.848	22.9491	21.8881	79.848	45.5064	44.3881	79.848	42.6197	42.0438
79.948	21.8915	19.6995	79.948	22.9687	21.9062	79.948	45.5376	44.4209	79.948	42.6453	42.0762
80.048	21.8993	19.7108	80.048	22.9765	21.9242	80.048	45.5454	44.4536	80.048	42.6548	42.1086
80.148	21.9071	19.7222	80.148	22.9919	21.9422	80.148	45.5631	44.4863	80.148	42.7016	42.1409
80.248	21.9188	19.7336	80.248	23.0273	21.9602	80.248	45.5806	44.5189	80.248	42.7386	42.1732
80.348	21.9384	19.745	80.348	23.0468	21.9782	80.348	45.6001	44.5515	80.348	42.7759	42.2055
80.448	21.9518	19.7563	80.448	23.0682	21.9962	80.448	45.6332	44.5841	80.448	42.8128	42.2378
80.548	21.9523	19.7677	80.548	23.078	22.0141	80.548	45.6548	44.6167	80.548	42.8463	42.27
80.648	21.9695	19.7791	80.648	23.1013	22.0321	80.648	45.6859	44.6492	80.648	42.8695	42.3022
80.748	21.9852	19.7904	80.748	23.1249	22.0501	80.748	45.7212	44.6817	80.748	42.9048	42.3343
80.848	21.9852	19.8018	80.848	23.1288	22.068	80.848	45.739	44.7141	80.848	42.9166	42.3664
80.948	22.0026	19.8131	80.948	23.1618	22.0859	80.948	45.7581	44.7466	80.948	42.9534	42.3985
81.048	22.0165	19.8244	81.048	23.1991	22.1038	81.048	45.7915	44.779	81.048	42.9813	42.4306
81.148	22.0109	19.8358	81.148	23.1991	22.1218	81.148	45.8111	44.8113	81.148	43.0003	42.4626
81.248	22.028	19.8471	81.248	23.2302	22.1397	81.248	45.8344	44.8437	81.248	43.0297	42.4946
81.348	22.0494	19.8584	81.348	23.2538	22.1575	81.348	45.8715	44.876	81.348	43.0706	42.5266
81.448	22.0596	19.8697	81.448	23.2773	22.1754	81.448	45.8931	44.9083	81.448	43.1041	42.5585
81.548	22.0751	19.881	81.548	23.2968	22.1933	81.548	45.9243	44.9405	81.548	43.1353	42.5904
81.648	22.0946	19.8924	81.648	23.3126	22.2111	81.648	45.9439	44.9727	81.648	43.1666	42.6223
81.748	22.1101	19.9036	81.748	23.3435	22.229	81.748	45.9615	45.0049	81.748	43.1977	42.6541
81.848	22.1202	19.9149	81.848	23.3671	22.2468	81.848	45.979	45.037	81.848	43.2274	42.6859
81.948	22.1276	19.9262	81.948	23.3922	22.2647	81.948	46.0159	45.0692	81.948	43.2581	42.7177
82.048	22.1454	19.9375	82.048	23.4123	22.2825	82.048	46.0337	45.1013	82.048	43.2838	42.7494
82.148	22.1571	19.9488	82.148	23.4296	22.3003	82.148	46.0728	45.1333	82.148	43.315	42.7811
82.248	22.1766	19.9601	82.248	23.4569	22.3181	82.248	46.0923	45.1653	82.248	43.3463	42.8128
82.348	22.1901	19.9713	82.348	23.4743	22.3358	82.348	46.1292	45.1973	82.348	43.3792	42.8444
82.448	22.1962	19.9826	82.448	23.5077	22.3536	82.448	46.1431	45.2293	82.448	43.4166	42.8761
82.548	22.2157	19.9938	82.548	23.5194	22.3714	82.548	46.1608	45.2612	82.548	43.4398	42.9076
82.648	22.2274	20.0051	82.648	23.539	22.3891	82.648	46.19	45.2931	82.648	43.4752	42.9392
82.748	22.2352	20.0163	82.748	23.5585	22.4069	82.748	46.2095	45.325	82.748	43.5025	42.9707
82.848	22.2526	20.0276	82.848	23.5836	22.4246	82.848	46.2504	45.3568	82.848	43.5472	43.0022
82.948	22.282	20.0388	82.948	23.6074	22.4423	82.948	46.2912	45.3886	82.948	43.5845	43.0336
83.048	22.2882	20.0501	83.048	23.6366	22.46	83.048	46.3306	45.4204	83.048	43.6158	43.0651
83.148	22.2994	20.0613	83.148	23.658	22.4777	83.148	46.3598	45.4522	83.148	43.6487	43.0965
83.248	22.3307	20.0725	83.248	23.6796	22.4954	83.248	46.3931	45.4839	83.248	43.6922	43.1278
83.348	22.3351	20.0837	83.348	23.703	22.5131	83.348	46.4165	45.5156	83.348	43.7056	43.1591
83.448	22.3523	20.0949	83.448	23.7263	22.5308	83.448	46.4436	45.5472	83.448	43.7406	43.1904
83.548	22.3524	20.1061	83.548	23.7382	22.5484	83.548	46.4636	45.5788	83.548	43.772	43.2217
83.648	22.3641	20.1173	83.648	23.7577	22.5661	83.648	46.479	45.6104	83.648	43.8033	43.2529
83.748	22.3893	20.1285	83.748	23.7946	22.5837	83.748	46.5081	45.642	83.748	43.848	43.2842
83.848	22.4071	20.1397	83.848	23.8146	22.6013	83.848	46.5415	45.6735	83.848	43.8853	43.3153
83.948	22.4149	20.1509	83.948	23.828	22.619	83.948	46.5533	45.705	83.948	43.9244	43.3465
84.048	22.4207	20.1621	84.048	23.8454	22.6366	84.048	46.565	45.7365	84.048	43.9534	43.3776
84.148	22.4343	20.1732	84.148	23.8748	22.6542	84.148	46.6	45.7679	84.148	44.0023	43.4087
84.248	22.4384	20.1844	84.248	23.881	22.6717	84.248	46.6118	45.7993	84.248	44.0259	43.4397
84.348	22.4401	20.1956	84.348	23.8883	22.6893	84.348	46.6253	45.8307	84.348	44.0394	43.4707
84.448	22.456	20.2067	84.448	23.9099	22.7069	84.448	46.6664	45.8621	84.448	44.0827	43.5017
84.548	22.4657	20.2179	84.548	23.9374	22.7244	84.548	46.6862	45.8934	84.548	44.1041	43.5327
84.648	22.4774	20.229	84.648	23.9532	22.742	84.648	46.7172	45.9247	84.648	44.1431	43.5636
84.748	22.4908	20.2401	84.748	23.9743	22.7595	84.748	46.7543	45.9559	84.748	44.1683	43.5945
84.848	22.5087	20.2513	84.848	23.9999	22.777	84.848	46.7837	45.9872	84.848	44.1902	43.6253
84.948	22.5127	20.2624	84.948	23.9999	22.7946	84.948	46.7915	46.0183	84.948	44.1939	43.6562
85.048	22.5124	20.2735	85.048	24.0232	22.8121	85.048	46.8265	46.0495	85.048	44.2211	43.687
85.148	22.536	20.2847	85.148	24.0468	22.8295	85.148	46.8618	46.0806	85.148	44.2391	43.7177
85.248	22.5533	20.2958	85.248	24.0663	22.847	85.248	46.8948	46.1117	85.248	44.2659	43.7485
85.348	22.579	20.3069	85.348	24.0858	22.8645	85.348	46.9265	46.1428	85.348	44.2995	43.7792
85.448	22.5771	20.318	85.448	24.0935	22.882	85.448	46.9476	46.1739	85.448	44.3109	43.8098
85.548	22.5868	20.3291	85.548	24.1171	22.8994	85.548	46.979	46.2049	85.548	44.3345	43.8405
85.648	22.5885	20.3402	85.648	24.1346	22.9169	85.648	46.9964	46.2359	85.648	44.348	43.8711
85.748	22.6063	20.3513	85.748	24.1483	22.9343	85.748	47.0298	46.2668	85.748	44.3797	43.9017
85.848	22.618	20.3623	85.848	24.1679	22.9517	85.848	47.0456	46.2977	85.848	44.4048	43.9322
85.948	22.6315	20.3734	85.948	24.1874	22.9691	85.948	47.0706	46.3286	85.948	44.43	43.9628
86.048	22.6571	20.3845	86.048	24.2069	22.9865	86.048	47.0962	46.3595	86.048	44.4556	43.9933
86.148	22.6726	20.3956	86.148	24.2302	23.0039	86.148	47.1139	46.3903	86.148	44.4869	44.0237
86.248	22.6688	20.4066	86.248	24.2499	23.0213	86.248	47.1236	46.4211	86.248	44.4986	44.0542
86.348	22.6823	20.4177	86.348	24.2516	23.0387	86.348	47.137	46.4519	86.348	44.512	44.0846
86.448	22.6906	20.4287	86.448	24.289	23.056	86.448	47.1822	46.4826	86.448	44.5377	44.1149
86.548	22.6999	20.4398	86.548	24.3123	23.0734	86.548	47.2054	46.5133	86.548	44.567	44.1453
86.648	22.7291	20.4508	86.648	24.3321	23.0907	86.648	47.2408	46.544	86.648	44.5845	44.1756
86.748	22.7469	20.4618	86.748	24.3398	23.108	86.748	47.2604	46.5746	86.748	44.6158	44.2059
86.848	22.7643	20.4729	86.848	24.3649	23.1253	86.848	47.2815	46.6053	86.848	44.6409	44.2361
86.948	22.7726	20.4839	86.948	24.3905	23.1427	86.948	47.3133	46.6358	86.948	44.6783	44.2663
87.048	22.782	20.4949	87.048	24.406	23.1599	87.048	47.3383	46.6664	87.048	44.7155	44.2965
87.148	22.7994	20.5059	87.148	24.4272	23.1772	87.148	47.3675	46.6969	87.148	44.7348	44.3267
87.248	22.8055	20.5169	87.248	24.4569	23.1945	87.248	47.3931	46.7274	87.248	44.7759	44.3568
87.348	22.8173	20.5279	87.348	24.4649	23.2118	87.348	47.4243	46.7579	87.348	44.815	44.3869
87.448	22.8213	20.5389	87.448	24.4687	23.229	87.448	47.4322	46.7883	87.448	44.8345	44.417
87.548	22.8288	20.5499	87.548	24.4863	23.2463	87.548	47.4498	46.8187	87.548	44.8578	44.447
87.648	22.8251	20.5609	87.648	24.496	23.2635	87.648	47.4712	46.8491	87.648	44.8797	44.477
87.748	22.8424	20.5719	87.748	24.5211	23.2807	87.748	47.4926	46.8795	87.748	44.9066	44.507
87.848	22.8563	20.5829	87.848	24.539	23.298	87.848	47.522	46.9098	87.848	44.9439	44.5369
87.948	22.868	20.5938	87.948	24.5585	23.3152	87.948	47.5533	46.9401	87.948	44.9792	44.5668
88.048	22.8932	20.6048	88.048	24.5758	23.3324	88.048	47.5845	46.9703	88.048	45.012	44.5967
88.148	22.8993	20.6158	88.148	24.586	23.3495	88.148	47.6001	47.0005	88.148	45.0377	44.6266
88.248	22.8974	20.6267	88.248	24.5974	23.3667	88.248	47.6273	47.0307	88.248	45.0609	44.6564
88.348	22.9071	20.6377	88.348	24.621	23.3839	88.348	47.6589	47.0609	88.348	45.0963	44.6862
88.448	22.9149	20.6486	88.448	24.6288	23.401	88.448	47.6743	47.091	88.448	45.1275	44.716
88.548	22.9168	20.6596	88.548	24.6405	23.4182	88.548	47.6995	47.1212	88.548	45.1605	44.7457
88.648	22.9304	20.6705	88.648	24.6716	23.4353	88.648	47.7367	47.1512	88.648	45.1842	44.7754
88.748	22.9462	20.6814	88.748	24.6952	23.4524	88.748	47.772	47.1813	88.748	45.2134	44.8051
88.848	22.9657	20.6924	88.848	24.7148	23.4696	88.848	47.8055	47.2113	88.848	45.2408	44.8348
88.948	22.9774	20.7033	88.948	24.7187	23.4867	88.948	47.8228	47.2413	88.948	45.2642	44.8644
89.048	22.9948	20.7142	89.048	24.7438	23.5038	89.048	47.8479	47.2712	89.048	45.2894	44.894
89.148	22.9891	20.7251	89.148	24.7577	23.5208	89.148	47.8736	47.3012	89.148	45.2955	44.9235
89.248	23.0068	20.736	89.248	24.7732	23.5379	89.248	47.9009	47.3311	89.248	45.3383	44.9531
89.348	23.0126	20.7469	89.348	24.7968	23.555	89.348	47.9322	47.3609	89.348	45.3619	44.9826
89.448	23.0126	20.7578	89.448	24.799	23.572	89.448	47.9595	47.3908	89.448	45.3777	45.012
89.548	23.0182	20.7687	89.548	24.8297	23.5891	89.548	47.9846	47.4206	89.548	45.3987	45.0415
89.648	23.0282	20.7796	89.648	24.8415	23.6061	89.648	48.0064	47.4504	89.648	45.4227	45.0709
89.748	23.0438	20.7904	89.748	24.8749	23.6231	89.748	48.0415	47.4801	89.748	45.4439	45.1003
89.848	23.0518	20.8013	89.848	24.8905	23.6401	89.848	48.0454	47.5098	89.848	45.4752	45.1296
89.948	23.0594	20.8122	89.948	24.9101	23.6571	89.948	48.0672	47.5395	89.948	45.5064	45.1589
90.048	23.0651	20.8231	90.048	24.9179	23.6741	90.048	48.0979	47.5692	90.048	45.5316	45.1882
90.148	23.0907	20.8339	90.148	24.9296	23.6911	90.148	48.1236	47.5988	90.148	45.565	45.2175
90.248	23.0888	20.8448	90.248	24.9412	23.7081	90.248	48.139	47.6284	90.248	45.6	45.2467
90.348	23.1063	20.8556	90.348	24.9648	23.7251	90.348	48.1626	47.658	90.348	45.6316	45.2759
90.448	23.0946	20.8664	90.448	24.9805	23.742	90.448	48.1704	47.6875	90.448	45.6353	45.3051
90.548	23.1119	20.8773	90.548	24.9938	23.759	90.548	48.1956	47.7171	90.548	45.6722	45.3343
90.648	23.1259	20.8881	90.648	25.0194	23.7759	90.648	48.2212	47.7466	90.648	45.7056	45.3634
90.748	23.1413	20.8989	90.748	25.0349	23.7928	90.748	48.2251	47.776	90.748	45.7249	45.3925
90.848	23.1571	20.9098	90.848	25.0585	23.8097	90.848	48.2329	47.8054	90.848	45.7605	45.4215
90.948	23.1649	20.9206	90.948	25.0724	23.8266	90.948	48.2642	47.8348	90.948	45.7914	45.4506
91.048	23.1766	20.9314	91.048	25.0836	23.8435	91.048	48.2893	47.8642	91.048	45.8169	45.4796
91.148	23.1884	20.9422	91.148	25.1093	23.8604	91.148	48.315	47.8935	91.148	45.8384	45.5085
91.248	23.1844	20.953	91.248	25.1133	23.8773	91.248	48.315	47.9228	91.248	45.8658	45.5375
91.348	23.1999	20.9638	91.348	25.1326	23.8941	91.348	48.3326	47.9521	91.348	45.9008	45.5664
91.448	23.2118	20.9746	91.448	25.1483	23.911	91.448	48.3501	47.9814	91.448	45.9244	45.5953
91.548	23.2235	20.9854	91.548	25.1562	23.9278	91.548	48.3697	48.0106	91.548	45.9556	45.6241
91.648	23.2235	20.9961	91.648	25.1757	23.9447	91.648	48.3892	48.0398	91.648	45.983	45.653
91.748	23.2371	21.0069	91.748	25.2047	23.9615	91.748	48.3987	48.069	91.748	46.012	45.6818
91.848	23.2469	21.0177	91.848	25.2304	23.9783	91.848	48.4361	48.0981	91.848	46.0298	45.7105
91.948	23.2587	21.0285	91.948	25.2499	23.9951	91.948	48.4556	48.1272	91.948	46.0572	45.7393
92.048	23.2587	21.0392	92.048	25.256	24.0119	92.048	48.4751	48.1563	92.048	46.0884	45.768
92.148	23.2704	21.05	92.148	25.2694	24.0287	92.148	48.489	48.1853	92.148	46.1197	45.7967
92.248	23.2702	21.0607	92.248	25.281	24.0454	92.248	48.4945	48.2143	92.248	46.1313	45.8253
92.348	23.286	21.0715	92.348	25.3046	24.0622	92.348	48.5181	48.2433	92.348	46.1609	45.854
92.448	23.2938	21.0822	92.448	25.3008	24.079	92.448	48.5298	48.2723	92.448	46.1822	45.8826
92.548	23.3055	21.0929	92.548	25.3163	24.0957	92.548	48.5456	48.3012	92.548	46.1995	45.9111
92.648	23.3112	21.1037	92.648	25.3258	24.1124	92.648	48.5706	48.3301	92.648	46.2308	45.9397
92.748	23.329	21.1144	92.748	25.3515	24.1292	92.748	48.604	48.359	92.748	46.2681	45.9682
92.848	23.3351	21.1251	92.848	25.3654	24.1459	92.848	48.6158	48.3878	92.848	46.2994	45.9967
92.948	23.3251	21.1358	92.948	25.3671	24.1626	92.948	48.6236	48.4166	92.948	46.315	46.0251
93.048	23.3424	21.1465	93.048	25.3922	24.1793	93.048	48.6487	48.4454	93.048	46.3384	46.0535
93.148	23.3601	21.1572	93.148	25.4138	24.1959	93.148	48.6781	48.4742	93.148	46.3695	46.0819
93.248	23.3759	21.1679	93.248	25.4374	24.2126	93.248	48.7017	48.5029	93.248	46.4048	46.1103
93.348	23.3837	21.1786	93.348	25.4569	24.2293	93.348	48.7212	48.5316	93.348	46.4244	46.1387
93.448	23.3954	21.1893	93.448	25.4765	24.2459	93.448	48.7525	48.5603	93.448	46.4556	46.167
93.548	23.3893	21.2	93.548	25.4843	24.2626	93.548	48.7659	48.5889	93.548	46.4691	46.1953
93.648	23.4032	21.2107	93.648	25.5077	24.2792	93.648	48.7915	48.6175	93.648	46.4947	46.2235
93.748	23.4109	21.2213	93.748	25.5232	24.2958	93.748	48.8131	48.6461	93.748	46.5219	46.2517
93.848	23.4229	21.232	93.848	25.5468	24.3124	93.848	48.8306	48.6747	93.848	46.5399	46.2799
93.948	23.4323	21.2426	93.948	25.5719	24.3291	93.948	48.8675	48.7032	93.948	46.5667	46.3081
94.048	23.4266	21.2533	94.048	25.5858	24.3456	94.048	48.8814	48.7317	94.048	46.5923	46.3362
94.148	23.4462	21.264	94.148	25.5976	24.3622	94.148	48.9009	48.7602	94.148	46.6198	46.3644
94.248	23.4579	21.2746	94.248	25.6249	24.3788	94.248	48.9204	48.7886	94.248	46.647	46.3925
94.348	23.4638	21.2852	94.348	25.6404	24.3954	94.348	48.9437	48.817	94.348	46.6781	46.4205
94.448	23.4657	21.2959	94.448	25.6562	24.4119	94.448	48.9712	48.8454	94.448	46.6939	46.4485
94.548	23.4791	21.3065	94.548	25.6813	24.4285	94.548	49.0081	48.8737	94.548	46.7308	46.4765
94.648	23.4969	21.3171	94.648	25.6991	24.445	94.648	49.03	48.9021	94.648	46.7681	46.5045
94.748	23.5087	21.3278	94.748	25.7187	24.4615	94.748	49.0492	48.9304	94.748	46.7877	46.5325
94.848	23.5165	21.3384	94.848	25.7344	24.478	94.848	49.0728	48.9586	94.848	46.8094	46.5604
94.948	23.532	21.349	94.948	25.7537	24.4945	94.948	49.0923	48.9869	94.948	46.8439	46.5883
95.048	23.5321	21.3596	95.048	25.7577	24.511	95.048	49.1001	49.0151	95.048	46.8736	46.6161
95.148	23.5494	21.3702	95.148	25.7829	24.5275	95.148	49.1253	49.0433	95.148	46.9105	46.644
95.248	23.5634	21.3808	95.248	25.8085	24.544	95.248	49.1509	49.0714	95.248	46.9439	46.6718
95.348	23.5751	21.3914	95.348	25.8163	24.5605	95.348	49.1687	49.0995	95.348	46.9634	46.6996
95.448	23.5807	21.4019	95.448	25.8336	24.5769	95.448	49.1956	49.1276	95.448	47.0003	46.7273
95.548	23.5985	21.4125	95.548	25.8593	24.5934	95.548	49.2212	49.1557	95.548	47.0377	46.755
95.648	23.6101	21.4231	95.648	25.8826	24.6098	95.648	49.2447	49.1838	95.648	47.0609	46.7827
95.748	23.6026	21.4337	95.748	25.8927	24.6262	95.748	49.2564	49.2118	95.748	47.0845	46.8104
95.848	23.6158	21.4442	95.848	25.9118	24.6426	95.848	49.2815	49.2397	95.848	47.1214	46.838
95.948	23.6298	21.4548	95.948	25.9258	24.6591	95.948	49.3015	49.2677	95.948	47.147	46.8656
96.048	23.6452	21.4653	96.048	25.9451	24.6754	96.048	49.3304	49.2956	96.048	47.1764	46.8932
96.148	23.6454	21.4759	96.148	25.9569	24.6918	96.148	49.3501	49.3235	96.148	47.1822	46.9208
96.248	23.6515	21.4864	96.248	25.9765	24.7082	96.248	49.3814	49.3514	96.248	47.2097	46.9483
96.348	23.6649	21.497	96.348	25.9882	24.7246	96.348	49.4009	49.3792	96.348	47.2252	46.9758
96.448	23.6766	21.5075	96.448	26.0077	24.7409	96.448	49.4204	49.407	96.448	47.2642	47.0033
96.548	23.6823	21.518	96.548	26.0251	24.7573	96.548	49.4495	49.4348	96.548	47.2816	47.0307
96.648	23.7001	21.5286	96.648	26.0507	24.7736	96.648	49.4751	49.4626	96.648	47.3072	47.0582
96.748	23.7079	21.5391	96.748	26.0624	24.7899	96.748	49.489	49.4903	96.748	47.3267	47.0856
96.848	23.6962	21.5496	96.848	26.0702	24.8063	96.848	49.4908	49.518	96.848	47.3463	47.1129
96.948	23.7079	21.5601	96.948	26.0841	24.8226	96.948	49.5103	49.5457	96.948	47.3658	47.1403
97.048	23.7116	21.5706	97.048	26.0935	24.8389	97.048	49.5453	49.5733	97.048	47.4008	47.1676
97.148	23.7235	21.5811	97.148	26.1171	24.8552	97.148	49.5651	49.601	97.148	47.4244	47.1948
97.248	23.7408	21.5916	97.248	26.1422	24.8714	97.248	49.5862	49.6285	97.248	47.4495	47.2221
97.348	23.7432	21.6021	97.348	26.1679	24.8877	97.348	49.604	49.6561	97.348	47.4869	47.2493
97.448	23.7469	21.6126	97.448	26.1874	24.904	97.448	49.6236	49.6836	97.448	47.4947	47.2765
97.548	23.7587	21.623	97.548	26.2069	24.9202	97.548	49.6431	49.7111	97.548	47.5259	47.3037
97.648	23.7704	21.6335	97.648	26.2187	24.9365	97.648	49.6626	49.7386	97.648	47.5399	47.3308
97.748	23.7721	21.644	97.748	26.2321	24.9527	97.748	49.6761	49.7661	97.748	47.5472	47.358
97.848	23.7782	21.6544	97.848	26.2422	24.9689	97.848	49.7017	49.7935	97.848	47.5728	47.3851
97.948	23.7899	21.6649	97.948	26.2499	24.9851	97.948	49.7251	49.8209	97.948	47.5963	47.4121
98.048	23.7977	21.6753	98.048	26.2694	25.0013	98.048	49.7525	49.8482	98.048	47.6236	47.4392
98.148	23.7937	21.6858	98.148	26.2849	25.0175	98.148	49.7679	49.8756	98.148	47.6391	47.4662
98.248	23.8038	21.6962	98.248	26.3085	25.0337	98.248	49.7915	49.9029	98.248	47.6744	47.4932
98.348	23.8055	21.7067	98.348	26.3302	25.0499	98.348	49.8228	49.9302	98.348	47.7017	47.5201
98.448	23.8134	21.7171	98.448	26.3476	25.066	98.448	49.8423	49.9574	98.448	47.7213	47.547
98.548	23.8229	21.7275	98.548	26.3532	25.0822	98.548	49.8596	49.9846	98.548	47.7386	47.5739
98.648	23.8445	21.7379	98.648	26.3826	25.0983	98.648	49.889	50.0118	98.648	47.7759	47.6008
98.748	23.8563	21.7484	98.748	26.3983	25.1145	98.748	49.9126	50.039	98.748	47.7955	47.6277
98.848	23.8563	21.7588	98.848	26.4141	25.1306	98.848	49.9322	50.0661	98.848	47.815	47.6545
98.948	23.8815	21.7692	98.948	26.4352	25.1467	98.948	49.9573	50.0933	98.948	47.8401	47.6813
99.048	23.882	21.7796	99.048	26.4552	25.1628	99.048	49.9829	50.1203	99.048	47.8697	47.7081
99.148	23.8759	21.79	99.148	26.4608	25.1789	99.148	50.0008	50.1474	99.148	47.9008	47.7348
99.248	23.8759	21.8004	99.248	26.4569	25.195	99.248	50.0025	50.1744	99.248	47.9127	47.7615
99.348	23.8874	21.8108	99.348	26.4724	25.2111	99.348	50.0258	50.2014	99.348	47.9439	47.7882
99.448	23.8971	21.8211	99.448	26.5016	25.2271	99.448	50.055	50.2284	99.448	47.9691	47.8149
99.548	23.9229	21.8315	99.548	26.539	25.2432	99.548	50.0979	50.2554	99.548	48.0181	47.8415
99.648	23.9188	21.8419	99.648	26.5585	25.2592	99.648	50.1236	50.2823	99.648	48.0494	47.8681
99.748	23.9266	21.8522	99.748	26.5646	25.2753	99.748	50.1431	50.3092	99.748	48.0689	47.8947
99.848	23.9266	21.8626	99.848	26.578	25.2913	99.848	50.1548	50.336	99.848	48.0884	47.9212
99.948	23.9384	21.873	99.948	26.5821	25.3073	99.948	50.1687	50.3629	99.948	48.108	47.9478
100.048	23.9384	21.8833	100.048	26.578	25.3233	100.048	50.1587	50.3897	100.048	48.1353	47.9743
100.148	23.9384	21.8937	100.148	26.5976	25.3393	100.148	50.1822	50.4165	100.148	48.1586	48.0007
100.248	23.9579	21.904	100.248	26.6288	25.3553	100.248	50.2134	50.4432	100.248	48.2056	48.0272
100.348	23.9616	21.9143	100.348	26.6326	25.3713	100.348	50.2133	50.4699	100.348	48.2252	48.0536
100.448	23.9852	21.9247	100.448	26.6562	25.3873	100.448	50.2408	50.4966	100.448	48.2759	48.08
100.548	23.9969	21.935	100.548	26.6679	25.4032	100.548	50.2603	50.5233	100.548	48.2838	48.1064
100.648	23.9969	21.9453	100.648	26.6874	25.4192	100.648	50.2798	50.55	100.648	48.315	48.1327
100.748	23.993	21.9556	100.748	26.6874	25.4351	100.748	50.2876	50.5766	100.748	48.3172	48.159
100.848	24.0048	21.9659	100.848	26.7008	25.4511	100.848	50.305	50.6032	100.848	48.348	48.1853
100.948	23.9991	21.9762	100.948	26.7074	25.467	100.948	50.3172	50.6297	100.948	48.3602	48.2116
101.048	24.0065	21.9865	101.048	26.7204	25.4829	101.048	50.344	50.6563	101.048	48.3987	48.2378
101.148	24.0243	21.9968	101.148	26.7343	25.4988	101.148	50.3697	50.6828	101.148	48.4244	48.264
101.248	24.0243	22.0071	101.248	26.7422	25.5147	101.248	50.3892	50.7092	101.248	48.4439	48.2902
101.348	24.0282	22.0174	101.348	26.7499	25.5306	101.348	50.4009	50.7357	101.348	48.4673	48.3164
101.448	24.036	22.0277	101.448	26.7616	25.5465	101.448	50.4126	50.7621	101.448	48.4909	48.3425
101.548	24.044	22.038	101.548	26.7694	25.5623	101.548	50.4322	50.7885	101.548	48.5181	48.3686
101.648	24.0477	22.0482	101.648	26.7812	25.5782	101.648	50.4517	50.8149	101.648	48.5377	48.3947
101.748	24.0555	22.0585	101.748	26.8085	25.594	101.748	50.4908	50.8412	101.748	48.5594	48.4207
101.848	24.0729	22.0688	101.848	26.8163	25.6099	101.848	50.5159	50.8676	101.848	48.5901	48.4468
101.948	24.0812	22.079	101.948	26.8454	25.6257	101.948	50.5337	50.8938	101.948	48.6275	48.4728
102.048	24.079	22.0893	102.048	26.8515	25.6415	102.048	50.5533	50.9201	102.048	48.6392	48.4987
102.148	24.0907	22.0995	102.148	26.871	25.6573	102.148	50.565	50.9463	102.148	48.6588	48.5247
102.248	24.0985	22.1097	102.248	26.871	25.6731	102.248	50.5845	50.9725	102.248	48.69	48.5506
102.348	24.114	22.12	102.348	26.8865	25.6889	102.348	50.6078	50.9987	102.348	48.7211	48.5765
102.448	24.118	22.1302	102.448	26.9101	25.7047	102.448	50.6314	51.0249	102.448	48.7369	48.6024
102.548	24.1259	22.1404	102.548	26.9179	25.7204	102.548	50.6509	51.051	102.548	48.7642	48.6282
102.648	24.1259	22.1507	102.648	26.9296	25.7362	102.648	50.6704	51.0771	102.648	48.8072	48.654
102.748	24.1376	22.1609	102.748	26.9491	25.752	102.748	50.69	51.1032	102.748	48.815	48.6798
102.848	24.1432	22.1711	102.848	26.9665	25.7677	102.848	50.719	51.1292	102.848	48.8401	48.7056
102.948	24.1571	22.1813	102.948	26.9921	25.7834	102.948	50.7329	51.1552	102.948	48.8775	48.7313
103.048	24.1726	22.1915	103.048	27.0037	25.7992	103.048	50.7562	51.1812	103.048	48.9008	48.7571
103.148	24.1844	22.2017	103.148	27.0255	25.8149	103.148	50.7798	51.2072	103.148	48.9188	48.7828
103.248	24.1962	22.2119	103.248	27.0273	25.8306	103.248	50.7915	51.2331	103.248	48.9439	48.8084
103.348	24.2135	22.2221	103.348	27.0524	25.8463	103.348	50.8167	51.2591	103.348	48.9747	48.8341
103.448	24.2196	22.2322	103.448	27.0702	25.862	103.448	50.8423	51.2849	103.448	49.0064	48.8597
103.548	24.2157	22.2424	103.548	27.0663	25.8776	103.548	50.8501	51.3108	103.548	49.0259	48.8853
103.648	24.2274	22.2526	103.648	27.078	25.8933	103.648	50.8697	51.3366	103.648	49.0455	48.9108
103.748	24.2352	22.2627	103.748	27.1013	25.909	103.748	50.8969	51.3624	103.748	49.0631	48.9364
103.848	24.2352	22.2729	103.848	27.1249	25.9246	103.848	50.9283	51.3882	103.848	49.0862	48.9619
103.948	24.2526	22.2831	103.948	27.1422	25.9402	103.948	50.9456	51.414	103.948	49.1175	48.9874
104.048	24.2587	22.2932	104.048	27.1679	25.9559	104.048	50.979	51.4397	104.048	49.1375	49.0128
104.148	24.2587	22.3034	104.148	27.1757	25.9715	104.148	50.9987	51.4654	104.148	49.1548	49.0382
104.248	24.2665	22.3135	104.248	27.1952	25.9871	104.248	51.0142	51.4911	104.248	49.1744	49.0637
104.348	24.2726	22.3236	104.348	27.2069	26.0027	104.348	51.022	51.5167	104.348	49.1939	49.089
104.448	24.2587	22.3338	104.448	27.2187	26.0183	104.448	51.0337	51.5423	104.448	49.223	49.1144
104.548	24.2585	22.3439	104.548	27.2302	26.0339	104.548	51.0492	51.5679	104.548	49.2289	49.1397
104.648	24.2626	22.354	104.648	27.246	26.0494	104.648	51.0728	51.5935	104.648	49.2642	49.165
104.748	24.2743	22.3641	104.748	27.2655	26.065	104.748	51.0867	51.619	104.748	49.2955	49.1903
104.848	24.2916	22.3742	104.848	27.2908	26.0806	104.848	51.1057	51.6445	104.848	49.3206	49.2156
104.948	24.2977	22.3843	104.948	27.3007	26.0961	104.948	51.1314	51.67	104.948	49.3463	49.2408
105.048	24.2916	22.3944	105.048	27.3085	26.1116	105.048	51.1314	51.6955	105.048	49.3658	49.266
105.148	24.3038	22.4045	105.148	27.3202	26.1272	105.148	51.1509	51.7209	105.148	49.3797	49.2912
105.248	24.3055	22.4146	105.248	27.3398	26.1427	105.248	51.1704	51.7463	105.248	49.3814	49.3163
105.348	24.3112	22.4247	105.348	27.3649	26.1582	105.348	51.1918	51.7717	105.348	49.4105	49.3415
105.448	24.3173	22.4348	105.448	27.3827	26.1737	105.448	51.2134	51.797	105.448	49.4244	49.3666
105.548	24.3173	22.4449	105.548	27.3732	26.1892	105.548	51.2134	51.8224	105.548	49.4322	49.3917
105.648	24.3288	22.4549	105.648	27.3904	26.2046	105.648	51.2311	51.8477	105.648	49.4517	49.4167
105.748	24.3291	22.465	105.748	27.4062	26.2201	105.748	51.2408	51.8729	105.748	49.4867	49.4417
105.848	24.3368	22.4751	105.848	27.4257	26.2356	105.848	51.2603	51.8982	105.848	49.5066	49.4668
105.948	24.329	22.4851	105.948	27.4374	26.251	105.948	51.2603	51.9234	105.948	49.518	49.4917
106.048	24.3346	22.4952	106.048	27.4626	26.2665	106.048	51.2893	51.9486	106.048	49.5551	49.5167
106.148	24.3485	22.5052	106.148	27.4766	26.2819	106.148	51.3112	51.9738	106.148	49.5805	49.5416
106.248	24.3485	22.5153	106.248	27.4921	26.2973	106.248	51.315	51.9989	106.248	49.6041	49.5665
106.348	24.364	22.5253	106.348	27.5037	26.3127	106.348	51.3326	52.024	106.348	49.6195	49.5914
106.448	24.3624	22.5353	106.448	27.5255	26.3281	106.448	51.3423	52.0491	106.448	49.6431	49.6163
106.548	24.3619	22.5454	106.548	27.539	26.3435	106.548	51.3618	52.0742	106.548	49.6627	49.6411
106.648	24.3798	22.5554	106.648	27.5468	26.3589	106.648	51.3736	52.0992	106.648	49.6878	49.6659
106.748	24.3854	22.5654	106.748	27.5719	26.3743	106.748	51.3987	52.1242	106.748	49.7134	49.6907
106.848	24.3915	22.5754	106.848	27.5976	26.3896	106.848	51.4126	52.1492	106.848	49.7447	49.7154
106.948	24.3798	22.5854	106.948	27.5976	26.405	106.948	51.4126	52.1741	106.948	49.7525	49.7402
107.048	24.3741	22.5954	107.048	27.6171	26.4204	107.048	51.4265	52.1991	107.048	49.772	49.7649
107.148	24.3815	22.6054	107.148	27.6366	26.4357	107.148	51.44	52.224	107.148	49.7916	49.7895
107.248	24.382	22.6154	107.248	27.6483	26.451	107.248	51.4595	52.2489	107.248	49.8228	49.8142
107.348	24.3876	22.6254	107.348	27.6562	26.4663	107.348	51.4753	52.2737	107.348	49.8423	49.8388
107.448	24.3913	22.6354	107.448	27.6738	26.4817	107.448	51.4867	52.2985	107.448	49.8773	49.8634
107.548	24.4032	22.6453	107.548	27.6835	26.497	107.548	51.4986	52.3233	107.548	49.8972	49.888
107.648	24.4032	22.6553	107.648	27.6993	26.5122	107.648	51.522	52.3481	107.648	49.9127	49.9126
107.748	24.4127	22.6653	107.748	27.7126	26.5275	107.748	51.5276	52.3729	107.748	49.93	49.9371
107.848	24.4188	22.6752	107.848	27.7304	26.5428	107.848	51.565	52.3976	107.848	49.9673	49.9616
107.948	24.4266	22.6852	107.948	27.7382	26.5581	107.948	51.5672	52.4223	107.948	49.9869	49.9861
108.048	24.4149	22.6952	108.048	27.7499	26.5733	108.048	51.5689	52.447	108.048	49.9947	50.0106
108.148	24.4266	22.7051	108.148	27.7577	26.5886	108.148	51.5923	52.4716	108.148	50.0142	50.035
108.248	24.4266	22.715	108.248	27.7716	26.6038	108.248	51.6118	52.4962	108.248	50.0455	50.0594
108.348	24.4344	22.725	108.348	27.7829	26.619	108.348	51.6215	52.5208	108.348	50.0823	50.0838
108.448	24.4462	22.7349	108.448	27.8047	26.6342	108.448	51.6431	52.5454	108.448	50.1158	50.1082
108.548	24.4424	22.7448	108.548	27.8085	26.6495	108.548	51.6626	52.5699	108.548	50.147	50.1325
108.648	24.4501	22.7548	108.648	27.8319	26.6647	108.648	51.6743	52.5944	108.648	50.1727	50.1568
108.748	24.4501	22.7647	108.748	27.8398	26.6798	108.748	51.6883	52.6189	108.748	50.1939	50.1811
108.848	24.4501	22.7746	108.848	27.8537	26.695	108.848	51.7017	52.6434	108.848	50.2252	50.2054
108.948	24.4579	22.7845	108.948	27.8593	26.7102	108.948	51.7134	52.6678	108.948	50.2447	50.2296
109.048	24.4579	22.7944	109.048	27.8671	26.7254	109.048	51.7329	52.6922	109.048	50.2642	50.2538
109.148	24.4696	22.8043	109.148	27.8866	26.7405	109.148	51.7409	52.7166	109.148	50.2838	50.278
109.248	24.4774	22.8142	109.248	27.8983	26.7557	109.248	51.7447	52.741	109.248	50.3033	50.3022
109.348	24.4756	22.8241	109.348	27.9216	26.7708	109.348	51.7679	52.7653	109.348	50.3383	50.3263
109.448	24.4852	22.834	109.448	27.9374	26.7859	109.448	51.7837	52.7896	109.448	50.3581	50.3504
109.548	24.4852	22.8438	109.548	27.9491	26.801	109.548	51.7954	52.8139	109.548	50.3775	50.3745
109.648	24.4932	22.8537	109.648	27.9569	26.8161	109.648	51.815	52.8382	109.648	50.397	50.3986
109.748	24.4891	22.8636	109.748	27.9804	26.8312	109.748	51.8289	52.8624	109.748	50.4283	50.4226
109.848	24.4969	22.8735	109.848	27.9882	26.8463	109.848	51.8345	52.8866	109.848	50.4478	50.4467
109.948	24.5143	22.8833	109.948	28.0055	26.8614	109.948	51.8596	52.9108	109.948	50.473	50.4707
110.048	24.5321	22.8932	110.048	28.0194	26.8765	110.048	51.8853	52.935	110.048	50.5047	50.4946
110.148	24.5282	22.903	110.148	28.0235	26.8916	110.148	51.8931	52.9591	110.148	50.5064	50.5186
110.248	24.5498	22.9129	110.248	28.0544	26.9066	110.248	51.9281	52.9832	110.248	50.5414	50.5425
110.348	24.536	22.9227	110.348	28.0585	26.9216	110.348	51.94	53.0073	110.348	50.5533	50.5664
110.448	24.5438	22.9325	110.448	28.078	26.9367	110.448	51.9517	53.0313	110.448	50.5728	50.5903
110.548	24.5438	22.9424	110.548	28.0976	26.9517	110.548	51.9675	53.0554	110.548	50.5923	50.6141
110.648	24.5555	22.9522	110.648	28.0976	26.9667	110.648	51.9829	53.0794	110.648	50.6119	50.638
110.748	24.5634	22.962	110.748	28.1171	26.9817	110.748	52.0025	53.1033	110.748	50.6236	50.6618
110.848	24.5518	22.9718	110.848	28.121	26.9967	110.848	52.0142	53.1273	110.848	50.6353	50.6856
110.948	24.5651	22.9816	110.948	28.1461	27.0117	110.948	52.0393	53.1512	110.948	50.6567	50.7093
111.048	24.5829	22.9914	111.048	28.164	27.0267	111.048	52.0515	53.1751	111.048	50.69	50.7331
111.148	24.579	23.0012	111.148	28.1601	27.0417	111.148	52.0533	53.199	111.148	50.6978	50.7568
111.248	24.5907	23.011	111.248	28.1796	27.0566	111.248	52.0728	53.2229	111.248	50.7095	50.7805
111.348	24.5907	23.0208	111.348	28.1913	27.0716	111.348	52.0845	53.2467	111.348	50.7291	50.8041
111.448	24.5985	23.0306	111.448	28.2108	27.0865	111.448	52.0984	53.2705	111.448	50.7486	50.8278
111.548	24.5985	23.0404	111.548	28.2226	27.1015	111.548	52.1001	53.2943	111.548	50.7719	50.8514
111.648	24.614	23.0502	111.648	28.2458	27.1164	111.648	52.1156	53.318	111.648	50.7875	50.875
111.748	24.6085	23.0599	111.748	28.246	27.1313	111.748	52.1275	53.3417	111.748	50.7916	50.8985
111.848	24.6198	23.0697	111.848	28.2671	27.1462	111.848	52.1526	53.3654	111.848	50.8284	50.9221
111.948	24.6259	23.0795	111.948	28.2813	27.1611	111.948	52.1704	53.3891	111.948	50.8423	50.9456
112.048	24.6259	23.0892	112.048	28.2968	27.176	112.048	52.1862	53.4128	112.048	50.8619	50.9691
112.148	24.6454	23.099	112.148	28.3123	27.1909	112.148	52.2017	53.4364	112.148	50.8814	50.9926
112.248	24.6454	23.1087	112.248	28.328	27.2057	112.248	52.2134	53.46	112.248	50.8931	51.016
112.348	24.6609	23.1185	112.348	28.3396	27.2206	112.348	52.2404	53.4836	112.348	50.9164	51.0395
112.448	24.6571	23.1282	112.448	28.3554	27.2355	112.448	52.2448	53.5071	112.448	50.9322	51.0629
112.548	24.6571	23.1379	112.548	28.3671	27.2503	112.548	52.2525	53.5306	112.548	50.9634	51.0862
112.648	24.6593	23.1477	112.648	28.3749	27.2651	112.648	52.272	53.5541	112.648	50.9752	51.1096
112.748	24.6588	23.1574	112.748	28.3922	27.28	112.748	52.2893	53.5776	112.748	50.9966	51.1329
112.848	24.6649	23.1671	112.848	28.4062	27.2948	112.848	52.315	53.6011	112.848	51.0219	51.1562
112.948	24.6649	23.1768	112.948	28.4179	27.3096	112.948	52.3345	53.6245	112.948	51.0338	51.1795
113.048	24.6823	23.1865	113.048	28.4352	27.3244	113.048	52.3596	53.6479	113.048	51.0589	51.2028
113.148	24.6766	23.1962	113.148	28.4412	27.3392	113.148	52.3656	53.6713	113.148	51.0805	51.226
113.248	24.6844	23.2059	113.248	28.4648	27.354	113.248	52.3931	53.6946	113.248	51.0923	51.2493
113.348	24.6844	23.2156	113.348	28.4765	27.3687	113.348	52.4009	53.7179	113.348	51.1119	51.2725
113.448	24.6823	23.2253	113.448	28.4938	27.3835	113.448	52.4182	53.7412	113.448	51.1214	51.2956
113.548	24.7001	23.235	113.548	28.5116	27.3983	113.548	52.4361	53.7645	113.548	51.147	51.3188
113.648	24.7038	23.2447	113.648	28.5232	27.413	113.648	52.4594	53.7878	113.648	51.1703	51.3419
113.748	24.7157	23.2544	113.748	28.5546	27.4277	113.748	52.4908	53.811	113.748	51.2134	51.365
113.848	24.7179	23.264	113.848	28.5663	27.4425	113.848	52.5025	53.8342	113.848	51.233	51.3881
113.948	24.723	23.2737	113.948	28.5797	27.4572	113.948	52.5314	53.8574	113.948	51.2581	51.4111
114.048	24.7391	23.2834	114.048	28.5898	27.4719	114.048	52.5415	53.8805	114.048	51.2759	51.4342
114.148	24.7335	23.293	114.148	28.6093	27.4866	114.148	52.5533	53.9037	114.148	51.2877	51.4572
114.248	24.7368	23.3027	114.248	28.6248	27.5013	114.248	52.5765	53.9268	114.248	51.3109	51.4802
114.348	24.7487	23.3123	114.348	28.6305	27.516	114.348	52.5745	53.9498	114.348	51.3284	51.5031
114.448	24.7548	23.3219	114.448	28.6483	27.5306	114.448	52.6001	53.9729	114.448	51.3541	51.5261
114.548	24.7548	23.3316	114.548	28.6618	27.5453	114.548	52.6118	53.9959	114.548	51.3853	51.549
114.648	24.7587	23.3412	114.648	28.6662	27.56	114.648	52.6118	54.0189	114.648	51.397	51.5719
114.748	24.7624	23.3508	114.748	28.689	27.5746	114.748	52.6273	54.0419	114.748	51.4203	51.5947
114.848	24.7548	23.3605	114.848	28.6874	27.5892	114.848	52.6392	54.0649	114.848	51.4322	51.6176
114.948	24.7548	23.3701	114.948	28.6952	27.6039	114.948	52.6432	54.0878	114.948	51.4517	51.6404
115.048	24.7643	23.3797	115.048	28.7165	27.6185	115.048	52.6525	54.1107	115.048	51.4691	51.6632
115.148	24.7704	23.3893	115.148	28.7304	27.6331	115.148	52.6822	54.1336	115.148	51.4909	51.686
115.248	24.7704	23.3989	115.248	28.7421	27.6477	115.248	52.6939	54.1564	115.248	51.5181	51.7088
115.348	24.7704	23.4085	115.348	28.7499	27.6623	115.348	52.7017	54.1793	115.348	51.5298	51.7315
115.448	24.776	23.4181	115.448	28.7672	27.6769	115.448	52.7153	54.2021	115.448	51.555	51.7542
115.548	24.7899	23.4277	115.548	28.7812	27.6914	115.548	52.7368	54.2249	115.548	51.5806	51.7769
115.648	24.7782	23.4373	115.648	28.7812	27.706	115.648	52.7447	54.2476	115.648	51.5884	51.7996
115.748	24.7782	23.4468	115.748	28.7929	27.7206	115.748	52.7642	54.2703	115.748	51.608	51.8222
115.848	24.7937	23.4564	115.848	28.8044	27.7351	115.848	52.7797	54.2931	115.848	51.6313	51.8448
115.948	24.7977	23.466	115.948	28.8224	27.7497	115.948	52.7915	54.3157	115.948	51.6548	51.8674
116.048	24.7938	23.4755	116.048	28.8163	27.7642	116.048	52.7915	54.3384	116.048	51.6627	51.89
116.148	24.786	23.4851	116.148	28.8163	27.7787	116.148	52.7976	54.361	116.148	51.6783	51.9125
116.248	24.7916	23.4947	116.248	28.8415	27.7932	116.248	52.8089	54.3837	116.248	51.7034	51.9351
116.348	24.7977	23.5042	116.348	28.8593	27.8077	116.348	52.8345	54.4062	116.348	51.7173	51.9576
116.448	24.7977	23.5138	116.448	28.8788	27.8222	116.448	52.854	54.4288	116.448	51.7486	51.9801
116.548	24.7977	23.5233	116.548	28.8905	27.8367	116.548	52.8618	54.4513	116.548	51.7681	52.0025
116.648	24.7899	23.5328	116.648	28.9101	27.8512	116.648	52.8736	54.4739	116.648	51.7877	52.025
116.748	24.7977	23.5424	116.748	28.9313	27.8657	116.748	52.9009	54.4964	116.748	51.815	52.0474
116.848	24.7977	23.5519	116.848	28.9569	27.8801	116.848	52.9167	54.5188	116.848	51.8463	52.0698
116.948	24.7977	23.5614	116.948	28.9687	27.8946	116.948	52.9164	54.5413	116.948	51.8658	52.0922
117.048	24.8055	23.5709	117.048	28.9826	27.909	117.048	52.94	54.5637	117.048	51.8853	52.1145
117.148	24.8093	23.5804	117.148	28.9919	27.9234	117.148	52.9554	54.5861	117.148	51.8952	52.1368
117.248	24.8096	23.5899	117.248	29.0001	27.9379	117.248	52.9753	54.6084	117.248	51.9167	52.1591
117.348	24.8093	23.5994	117.348	29.0115	27.9523	117.348	52.9806	54.6308	117.348	51.9225	52.1814
117.448	24.7999	23.6089	117.448	29.0211	27.9667	117.448	53.0025	54.6531	117.448	51.9322	52.2037
117.548	24.7938	23.6184	117.548	29.0334	27.9811	117.548	53.0086	54.6754	117.548	51.948	52.2259
117.648	24.7938	23.6279	117.648	29.0273	27.9955	117.648	53.0103	54.6977	117.648	51.9517	52.2481
117.748	24.7938	23.6374	117.748	29.0407	28.0099	117.748	53.0298	54.7199	117.748	51.9789	52.2703
117.848	24.8016	23.6469	117.848	29.0529	28.0242	117.848	53.0456	54.7422	117.848	51.987	52.2925
117.948	24.7979	23.6564	117.948	29.0626	28.0386	117.948	53.0573	54.7644	117.948	51.9987	52.3147
118.048	24.7916	23.6658	118.048	29.0702	28.0529	118.048	53.065	54.7866	118.048	52.0064	52.3368
118.148	24.7977	23.6753	118.148	29.0898	28.0673	118.148	53.0711	54.8087	118.148	52.032	52.3589
118.248	24.7898	23.6848	118.248	29.1013	28.0816	118.248	53.0844	54.8308	118.248	52.0297	52.381
118.348	24.7901	23.6942	118.348	29.1133	28.096	118.348	53.1122	54.8529	118.348	52.0573	52.403
118.448	24.7782	23.7037	118.448	29.1133	28.1103	118.448	53.118	54.875	118.448	52.098	52.4251
118.548	24.7726	23.7131	118.548	29.1191	28.1246	118.548	53.118	54.8971	118.548	52.1492	52.4471
118.648	24.7665	23.7225	118.648	29.1227	28.1389	118.648	53.1197	54.9191	118.648	52.1683	52.4691
118.748	24.7782	23.732	118.748	29.1446	28.1532	118.748	53.1431	54.9411	118.748	52.2211	52.4911
118.848	24.782	23.7414	118.848	29.0996	28.1675	118.848	53.1236	54.9631	118.848	52.2289	52.513
118.948	24.786	23.7508	118.948	29.0836	28.1817	118.948	53.1062	54.9851	118.948	52.2134	52.5349
119.048	24.7901	23.7603	119.048	29.0609	28.196	119.048	53.102	55.007	119.048	52.1902	52.5568
119.148	24.7743	23.7697	119.148	29.039	28.2103	119.148	53.0789	55.0289	119.148	52.198	52.5787
119.248	24.7687	23.7791	119.248	29.0334	28.2245	119.248	53.0806	55.0508	119.248	52.2094	52.6006
119.348	24.7315	23.7885	119.348	29.0268	28.2387	119.348	53.0862	55.0727	119.348	52.2134	52.6224
119.448		23.7979	119.448	28.9785	28.253	119.448	53.0984	55.0946	119.448	52.1861	52.6442
119.548		23.8073	119.548	29.1077	28.2672	119.548	53.0875	55.1164	119.548	52.1326	52.666
119.648		23.8167	119.648	29.2288	28.2814	119.648	53.019	55.1382	119.648	52.1869	52.6878
119.748		23.8261	119.748	29.2072	28.2956	119.748	53.2281	55.1599	119.748	52.1551	52.7096
119.848		23.8355	119.848	28.6802	28.3098	119.848	53.0664	55.1817	119.848	52.2114	52.7313
119.948		23.8448	119.948	27.703	28.324	119.948	52.0589	55.2034	119.948	51.8141	52.753
120.048		15.0728	120.048	28.0659	24.611	120.048	52.1355	48.4054	120.048	51.7411	52.7747
120.148		15.0664	120.148	29.1412	24.6022	120.148	53.107	48.3832	120.148	52.2775	50.3687
120.248		15.06	120.248	29.2914	24.5934	120.248	53.3901	48.361	120.248	52.4725	50.357
120.348		15.0536	120.348	29.1674	24.5846	120.348	53.2178	48.3388	120.348	52.4731	50.3454
120.448		15.0472	120.448	29.2235	24.5758	120.448	53.18	48.3166	120.448	52.4394	50.3337
120.548	24.601	15.0408	120.548	29.2249	24.567	120.548	53.1265	48.2945	120.548	52.4252	50.3221
120.648	24.6507	15.0345	120.648	29.2516	24.5583	120.648	53.0806	48.2723	120.648	52.4081	50.3105
120.748	24.6326	15.0281	120.748	29.1991	24.5495	120.748	53.0159	48.2502	120.748	52.3572	50.2988
120.848	24.5806	15.0217	120.848	29.1446	24.5407	120.848	52.9458	48.2281	120.848	52.2625	50.2872
120.948	24.5493	15.0153	120.948	29.113	24.5319	120.948	52.9101	48.2059	120.948	52.2056	50.2755
121.048	24.5063	15.0089	121.048	29.0626	24.5232	121.048	52.8656	48.1838	121.048	52.1548	50.2639
121.148	24.4406	15.0025	121.148	29.0176	24.5144	121.148	52.7937	48.1617	121.148	52.0984	50.2523
121.248	24.3853	14.9962	121.248	28.9938	24.5056	121.248	52.7753	48.1397	121.248	52.0691	50.2407
121.348	24.3307	14.9898	121.348	28.9687	24.4969	121.348	52.7426	48.1176	121.348	52.0338	50.229
121.448	24.2838	14.9834	121.448	28.9235	24.4881	121.448	52.6743	48.0956	121.448	52.0003	50.2174
121.548	24.2372	14.9771	121.548	28.9077	24.4794	121.548	52.6367	48.0735	121.548	52.0061	50.2058
121.648	24.1924	14.9707	121.648	28.8943	24.4706	121.648	52.6351	48.0515	121.648	51.9894	50.1942
121.748	24.1271	14.9644	121.748	28.8911	24.4619	121.748	52.587	48.0295	121.748	51.9334	50.1826
121.848	24.033	14.958	121.848	28.8329	24.4531	121.848	52.4939	48.0075	121.848	51.8767	50.1709
121.948	23.9312	14.9517	121.948	28.7702	24.4444	121.948	52.3898	47.9855	121.948	51.8252	50.1593
122.048	23.8968	14.9453	122.048	28.749	24.4356	122.048	52.3437	47.9635	122.048	51.8258	50.1477
122.148	23.9348	14.939	122.148	28.7859	24.4269	122.148	52.3526	47.9416	122.148	51.8833	50.1361
122.248	24.0324	14.9326	122.248	28.8416	24.4182	122.248	52.4045	47.9196	122.248	51.9802	50.1245
122.348	24.1243	14.9263	122.348	28.8821	24.4094	122.348	52.4314	47.8977	122.348	52.0619	50.1129
122.448	24.1824	14.92	122.448	28.9148	24.4007	122.448	52.4542	47.8758	122.448	52.1505	50.1013
122.548	24.2173	14.9136	122.548	28.9187	24.392	122.548	52.435	47.8539	122.548	52.2	50.0897
122.648	24.2098	14.9073	122.648	28.8946	24.3833	122.648	52.3833	47.832	122.648	52.1827	50.0782
122.748	24.1374	14.901	122.748	28.8255	24.3746	122.748	52.2898	47.8101	122.748	52.1114	50.0666
122.848	24.0327	14.8947	122.848	28.7638	24.3659	122.848	52.1939	47.7882	122.848	52.0439	50.055
122.948	23.9568	14.8883	122.948	28.7513	24.3572	122.948	52.1623	47.7664	122.948	51.9959	50.0434
123.048	23.8916	14.882	123.048	28.7283	24.3485	123.048	52.1276	47.7445	123.048	51.9364	50.0318
123.148	23.8563	14.8757	123.148	28.7397	24.3398	123.148	52.1017	47.7227	123.148	51.9031	50.0203
123.248	23.8462	14.8694	123.248	28.7435	24.3311	123.248	52.0995	47.7009	123.248	51.9158	50.0087
123.348	23.8135	14.8631	123.348	28.7305	24.3224	123.348	52.0671	47.6791	123.348	51.9206	49.9971
123.448	23.7685	14.8568	123.448	28.7052	24.3137	123.448	52.0164	47.6573	123.448	51.8938	49.9855
123.548	23.7198	14.8505	123.548	28.6663	24.305	123.548	51.9675	47.6355	123.548	51.8564	49.974
123.648	23.6962	14.8442	123.648	28.654	24.2963	123.648	51.9322	47.6137	123.648	51.8345	49.9624
123.748	23.6804	14.8379	123.748	28.6483	24.2876	123.748	51.9126	47.592	123.748	51.8117	49.9509
123.848	23.6393	14.8316	123.848	28.6326	24.279	123.848	51.8618	47.5702	123.848	51.7797	49.9393
123.948	23.6353	14.8253	123.948	28.6306	24.2703	123.948	51.8362	47.5485	123.948	51.7683	49.9277
124.048	23.6024	14.819	124.048	28.6115	24.2616	124.048	51.8054	47.5268	124.048	51.7469	49.9162
124.148	23.5807	14.8127	124.148	28.6073	24.253	124.148	51.7603	47.5051	124.148	51.7386	49.9046
124.248	23.5477	14.8065	124.248	28.5935	24.2443	124.248	51.7212	47.4834	124.248	51.7425	49.8931
124.348	23.5108	14.8002	124.348	28.5841	24.2356	124.348	51.6939	47.4617	124.348	51.7312	49.8815
124.448	23.4502	14.7939	124.448	28.5471	24.227	124.448	51.6528	47.44	124.448	51.7097	49.87
124.548	23.417	14.7876	124.548	28.5215	24.2183	124.548	51.6139	47.4184	124.548	51.6922	49.8585
124.648	23.3837	14.7814	124.648	28.5077	24.2097	124.648	51.5845	47.3967	124.648	51.6687	49.8469
124.748	23.366	14.7751	124.748	28.4843	24.201	124.748	51.5415	47.3751	124.748	51.6472	49.8354
124.848	23.3368	14.7688	124.848	28.4727	24.1924	124.848	51.5103	47.3535	124.848	51.6353	49.8239
124.948	23.2977	14.7626	124.948	28.4357	24.1838	124.948	51.4597	47.3319	124.948	51.6275	49.8123
125.048	23.2624	14.7563	125.048	28.4235	24.1751	125.048	51.4281	47.3103	125.048	51.6041	49.8008
125.148	23.2157	14.7501	125.148	28.4043	24.1665	125.148	51.3892	47.2887	125.148	51.5883	49.7893
125.248	23.1885	14.7438	125.248	28.3869	24.1579	125.248	51.3464	47.2671	125.248	51.598	49.7778
125.348	23.153	14.7376	125.348	28.363	24.1492	125.348	51.3187	47.2456	125.348	51.5789	49.7663
125.448	23.1376	14.7313	125.448	28.3727	24.1406	125.448	51.2915	47.224	125.448	51.565	49.7547
125.548	23.0946	14.7251	125.548	28.3536	24.132	125.548	51.2445	47.2025	125.548	51.5416	49.7432
125.648	23.0616	14.7188	125.648	28.3187	24.1234	125.648	51.2001	47.181	125.648	51.53	49.7317
125.748	23.0051	14.7126	125.748	28.2813	24.1148	125.748	51.1472	47.1595	125.748	51.5142	49.7202
125.848	22.9812	14.7064	125.848	28.2732	24.1062	125.848	51.1001	47.138	125.848	51.5025	49.7087
125.948	22.9462	14.7001	125.948	28.2633	24.0976	125.948	51.065	47.1165	125.948	51.4906	49.6972
126.048	22.9034	14.6939	126.048	28.2499	24.089	126.048	51.0159	47.095	126.048	51.4731	49.6857
126.148	22.8779	14.6877	126.148	28.2326	24.0804	126.148	50.989	47.0736	126.148	51.4617	49.6742
126.248	22.8502	14.6815	126.248	28.2224	24.0718	126.248	50.9554	47.0521	126.248	51.4477	49.6627
126.348	22.833	14.6753	126.348	28.2166	24.0632	126.348	50.9301	47.0307	126.348	51.4536	49.6512
126.448	22.7937	14.669	126.448	28.2068	24.0546	126.448	50.9008	47.0093	126.448	51.432	49.6397
126.548	22.7744	14.6628	126.548	28.1916	24.046	126.548	50.8754	46.9879	126.548	51.4245	49.6283
126.648	22.7391	14.6566	126.648	28.1638	24.0374	126.648	50.8383	46.9665	126.648	51.4008	49.6168
126.748	22.729	14.6504	126.748	28.1694	24.0288	126.748	50.8228	46.9451	126.748	51.3987	49.6053
126.848	22.7079	14.6442	126.848	28.1679	24.0203	126.848	50.7992	46.9237	126.848	51.4008	49.5938
126.948	22.671	14.638	126.948	28.1465	24.0117	126.948	50.7547	46.9024	126.948	51.3814	49.5823
127.048	22.6259	14.6318	127.048	28.1268	24.0031	127.048	50.7114	46.881	127.048	51.362	49.5709
127.148	22.6135	14.6256	127.148	28.1187	23.9946	127.148	50.6916	46.8597	127.148	51.3557	49.5594
127.248	22.5812	14.6194	127.248	28.1171	23.986	127.248	50.6781	46.8384	127.248	51.3524	49.5479
127.348	22.5304	14.6132	127.348	28.0804	23.9774	127.348	50.622	46.8171	127.348	51.3056	49.5365
127.448	22.4894	14.6071	127.448	28.0641	23.9689	127.448	50.5728	46.7958	127.448	51.2759	49.525
127.548	22.4482	14.6009	127.548	28.0549	23.9603	127.548	50.5415	46.7745	127.548	51.2586	49.5135
127.648	22.4088	14.5947	127.648	28.0196	23.9518	127.648	50.4964	46.7532	127.648	51.2231	49.5021
127.748	22.3837	14.5885	127.748	28.0171	23.9432	127.748	50.4728	46.732	127.748	51.2094	49.4906
127.848	22.3619	14.5823	127.848	28.0096	23.9347	127.848	50.4362	46.7107	127.848	51.2134	49.4792
127.948	22.3462	14.5762	127.948	27.9999	23.9262	127.948	50.4142	46.6895	127.948	51.1869	49.4677
128.048	22.3548	14.57	128.048	27.9951	23.9176	128.048	50.4322	46.6683	128.048	51.1695	49.4563
128.148	22.3038	14.5638	128.148	28.0378	23.9091	128.148	50.4439	46.647	128.148	51.18	49.4449
128.248	22.1685	14.5577	128.248	27.9415	23.9006	128.248	50.2809	46.6258	128.248	51.1383	49.4334
128.348	22.0304	14.5515	128.348	27.7694	23.8921	128.348	50.065	46.6047	128.348	51.0909	49.422
128.448	22.0365	14.5454	128.448	27.8065	23.8835	128.448	50.0729	46.5835	128.448	51.0328	49.4105
128.548	22.2499	14.5392	128.548	27.8488	23.875	128.548	50.3001	46.5623	128.548	50.9553	49.3991
128.648	22.2477	14.5331	128.648	27.7859	23.8665	128.648	50.2979	46.5412	128.648	50.9363	49.3877
128.748	22.0791	14.5269	128.748	27.8229	23.858	128.748	50.2217	46.52	128.748	51.0106	49.3762
128.848	22.0735	14.5208	128.848	27.9077	23.8495	128.848	50.1656	46.4989	128.848	51.0061	49.3648
128.948	22.0323	14.5146	128.948	27.9301	23.841	128.948	50.0101	46.4778	128.948	51.1089	49.3534
129.048	22.1357	14.5085	129.048	27.635	23.8325	129.048	50.0098	46.4567	129.048	50.8358	49.342
129.148	22.1302	14.5024	129.148	27.0507	23.824	129.148	49.935	46.4356	129.148	50.3213	49.3306
129.248	21.7846	14.4962	129.248	27.3552	23.8155	129.248	49.8686	46.4145	129.248	50.6222	49.3192
129.348	21.6487	14.4901	129.348	28.564	23.807	129.348	49.8856	46.3935	129.348	51.5309	49.3077
129.448	21.8365	14.484	129.448	28.6116	23.7985	129.448	49.8959	46.3724	129.448	51.5919	49.2963
129.548	21.853	14.4778	129.548	27.839	23.79	129.548	49.7667	46.3514	129.548	50.9117	49.2849
129.648	21.768	14.4717	129.648	27.7894	23.7815	129.648	49.8118	46.3303	129.648	50.8548	49.2735
129.748	21.7319	14.4656	129.748	27.7484	23.773	129.748	49.7939	46.3093	129.748	50.832	49.2621
129.848	21.6766	14.4595	129.848	27.7021	23.7646	129.848	49.7431	46.2883	129.848	50.787	49.2507
129.948	21.6328	14.4534	129.948	27.6712	23.7561	129.948	49.7261	46.2673	129.948	50.8199	49.2393
130.048	21.5916	14.4473	130.048	27.7463	23.7476	130.048	49.6764	46.2463	130.048	50.8039	49.2279
130.148	21.5648	14.4412	130.148	27.6571	23.7392	130.148	49.5358	46.2254	130.148	50.7515	49.2166
130.248	21.4875	14.4351	130.248	27.4608	23.7307	130.248	49.3092	46.2044	130.248	50.7056	49.2052
130.348	21.4384	14.429	130.348	27.4491	23.7222	130.348	49.1353	46.1835	130.348	50.6847	49.1938
130.448	21.458	14.4229	130.448	27.5072	23.7138	130.448	49.3909	46.1625	130.448	50.6797	49.1824
130.548	21.4924	14.4168	130.548	27.5885	23.7053	130.548	49.6854	46.1416	130.548	50.7066	49.171
130.648	21.4568	14.4107	130.648	27.5924	23.6969	130.648	49.6687	46.1207	130.648	50.7139	49.1596
130.748	21.368	14.4046	130.748	27.5161	23.6884	130.748	49.5451	46.0998	130.748	50.6433	49.1483
130.848	21.3424	14.3985	130.848	27.4971	23.68	130.848	49.4206	46.0789	130.848	50.6386	49.1369
130.948	21.3759	14.3924	130.948	27.5607	23.6716	130.948	49.3758	46.0581	130.948	50.6845	49.1255
131.048	21.3596	14.3863	131.048	27.558	23.6631	131.048	49.34	46.0372	131.048	50.6698	49.1142
131.148	21.3451	14.3803	131.148	27.5623	23.6547	131.148	49.325	46.0163	131.148	50.6609	49.1028
131.248	21.3051	14.3742	131.248	27.5468	23.6463	131.248	49.2932	45.9955	131.248	50.6642	49.0914
131.348	21.3135	14.3681	131.348	27.539	23.6378	131.348	49.28	45.9747	131.348	50.6722	49.0801
131.448	21.2915	14.3621	131.448	27.5329	23.6294	131.448	49.2447	45.9539	131.448	50.6531	49.0687
131.548	21.2896	14.356	131.548	27.5138	23.621	131.548	49.2078	45.9331	131.548	50.6292	49.0574
131.648	21.2721	14.3499	131.648	27.4976	23.6126	131.648	49.18	45.9123	131.648	50.6158	49.046
131.748	21.2376	14.3439	131.748	27.4962	23.6042	131.748	49.1203	45.8915	131.748	50.5963	49.0347
131.848	21.2229	14.3378	131.848	27.4874	23.5958	131.848	49.0878	45.8707	131.848	50.6034	49.0233
131.948	21.2384	14.3318	131.948	27.4788	23.5873	131.948	49.069	45.85	131.948	50.5922	49.012
132.048	21.2218	14.3257	132.048	27.4349	23.5789	132.048	48.9565	45.8292	132.048	50.5414	49.0006
132.148	21.1137	14.3197	132.148	27.4107	23.5705	132.148	48.9136	45.8085	132.148	50.4939	48.9893
132.248	21.8577	14.3136	132.248	27.0927	23.5621	132.248	49.1811	45.7878	132.248	50.2098	48.978
132.348	21.8943	14.3076	132.348	25.7499	23.5537	132.348	49.1406	45.7671	132.348	49.283	48.9666
132.448	20.3702	14.3015	132.448	26.0338	23.5454	132.448	48.7972	45.7464	132.448	49.5859	48.9553
132.548	20.0423	14.2955	132.548	28.6141	23.537	132.548	48.6865	45.7257	132.548	51.6237	48.944
132.648	20.5593	14.2895	132.648	29.499	23.5286	132.648	48.6467	45.705	132.648	52.0252	48.9327
132.748	20.9077	14.2834	132.748	28.4265	23.5202	132.748	48.7062	45.6844	132.748	51.0575	48.9213
132.848	20.9457	14.2774	132.848	27.4958	23.5118	132.848	48.7004	45.6637	132.848	50.6186	48.91
132.948	20.8517	14.2714	132.948	27.2498	23.5035	132.948	48.6103	45.6431	132.948	50.3122	48.8987
133.048	20.9238	14.2653	133.048	27.1608	23.4951	133.048	48.6456	45.6225	133.048	50.2137	48.8874
133.148	20.9787	14.2593	133.148	26.9974	23.4867	133.148	48.6528	45.6018	133.148	50.1243	48.8761
133.248	20.966	14.2533	133.248	26.8699	23.4784	133.248	48.6045	45.5812	133.248	49.9975	48.8648
133.348	20.8554	14.2473	133.348	26.8773	23.47	133.348	48.6268	45.5606	133.348	50.0183	48.8535
133.448	20.7696	14.2413	133.448	26.9715	23.4616	133.448	48.5951	45.5401	133.448	50.1411	48.8422
133.548	20.7274	14.2353	133.548	27.1402	23.4533	133.548	48.502	45.5195	133.548	50.2292	48.8309
133.648	20.7149	14.2293	133.648	27.1895	23.4449	133.648	48.4845	45.4989	133.648	50.1625	48.8196
133.748	20.6913	14.2233	133.748	27.0613	23.4366	133.748	48.4444	45.4784	133.748	50.093	48.8083
133.848	20.6183	14.2173	133.848	27.0309	23.4282	133.848	48.4028	45.4579	133.848	50.0894	48.797
133.948	20.5849	14.2113	133.948	27.1155	23.4199	133.948	48.3867	45.4373	133.948	50.1659	48.7857
134.048	20.5706	14.2053	134.048	27.146	23.4115	134.048	48.3712	45.4168	134.048	50.2228	48.7744
134.148	20.5766	14.1993	134.148	27.1483	23.4032	134.148	48.3768	45.3963	134.148	50.2345	48.7631
134.248	20.5612	14.1933	134.248	27.1288	23.3949	134.248	48.3581	45.3759	134.248	50.2308	48.7518
134.348	20.532	14.1873	134.348	27.113	23.3866	134.348	48.3398	45.3554	134.348	50.215	48.7405
134.448	20.5276	14.1813	134.448	27.111	23.3782	134.448	48.3456	45.3349	134.448	50.2228	48.7293
134.548	20.5221	14.1753	134.548	27.1032	23.3699	134.548	48.3228	45.3145	134.548	50.2228	48.718
134.648	20.4913	14.1694	134.648	27.0724	23.3616	134.648	48.2822	45.294	134.648	50.2041	48.7067
134.748	20.4657	14.1634	134.748	27.0641	23.3533	134.748	48.239	45.2736	134.748	50.1996	48.6954
134.848	20.4327	14.1574	134.848	27.0623	23.345	134.848	48.1845	45.2532	134.848	50.1861	48.6842
134.948	20.3838	14.1515	134.948	27.0486	23.3366	134.948	48.1314	45.2328	134.948	50.1609	48.6729
135.048	20.3507	14.1455	135.048	27.0315	23.3283	135.048	48.1095	45.2124	135.048	50.1469	48.6617
135.148	20.3377	14.1395	135.148	27.0188	23.32	135.148	48.09	45.192	135.148	50.1408	48.6504
135.248	20.3507	14.1336	135.248	27.0085	23.3117	135.248	48.0712	45.1716	135.248	50.1284	48.6391
135.348	20.304	14.1276	135.348	26.963	23.3034	135.348	48.0009	45.1513	135.348	50.0789	48.6279
135.448	20.301	14.1217	135.448	26.9663	23.2951	135.448	47.9883	45.1309	135.448	50.08	48.6166
135.548	20.2999	14.1157	135.548	26.9554	23.2869	135.548	47.9675	45.1106	135.548	50.0774	48.6054
135.648	20.2644	14.1097	135.648	26.9219	23.2786	135.648	47.9182	45.0903	135.648	50.0434	48.5941
135.748	20.2335	14.1038	135.748	26.904	23.2703	135.748	47.8875	45.07	135.748	50.0203	48.5829
135.848	20.2196	14.0979	135.848	26.9138	23.262	135.848	47.8675	45.0497	135.848	50.0102	48.5717
135.948	20.1865	14.0919	135.948	26.8983	23.2537	135.948	47.8406	45.0294	135.948	49.9891	48.5604
136.048	20.1472	14.086	136.048	26.8751	23.2454	136.048	47.8033	45.0091	136.048	49.9731	48.5492
136.148	20.1315	14.08	136.148	26.8499	23.2372	136.148	47.7682	44.9888	136.148	49.9541	48.5379
136.248	20.1234	14.0741	136.248	26.8435	23.2289	136.248	47.7368	44.9686	136.248	49.9361	48.5267
136.348	20.1218	14.0682	136.348	26.8224	23.2206	136.348	47.6883	44.9483	136.348	49.9166	48.5155
136.448	20.0871	14.0623	136.448	26.7776	23.2124	136.448	47.6393	44.9281	136.448	49.8877	48.5043
136.548	20.0458	14.0563	136.548	26.7713	23.2041	136.548	47.6156	44.9079	136.548	49.868	48.493
136.648	20.0032	14.0504	136.648	26.7557	23.1959	136.648	47.5806	44.8877	136.648	49.8461	48.4818
136.748	19.9698	14.0445	136.748	26.7499	23.1876	136.748	47.557	44.8675	136.748	49.8503	48.4706
136.848	19.9327	14.0386	136.848	26.7304	23.1794	136.848	47.5065	44.8473	136.848	49.8345	48.4594
136.948	19.8972	14.0327	136.948	26.7243	23.1711	136.948	47.469	44.8271	136.948	49.8206	48.4482
137.048	19.8701	14.0268	137.048	26.7226	23.1629	137.048	47.4556	44.8069	137.048	49.8267	48.437
137.148	19.8507	14.0208	137.148	26.6996	23.1546	137.148	47.4187	44.7868	137.148	49.8131	48.4258
137.248	19.8152	14.0149	137.248	26.6776	23.1464	137.248	47.3736	44.7666	137.248	49.7878	48.4146
137.348	19.7843	14.009	137.348	26.6699	23.1382	137.348	47.3484	44.7465	137.348	49.7759	48.4034
137.448	19.7604	14.0031	137.448	26.6562	23.1299	137.448	47.3189	44.7264	137.448	49.768	48.3922
137.548	19.7157	13.9972	137.548	26.6385	23.1217	137.548	47.2817	44.7063	137.548	49.7622	48.381
137.648	19.6962	13.9914	137.648	26.6326	23.1135	137.648	47.2562	44.6862	137.648	49.7447	48.3698
137.748	19.6454	13.9855	137.748	26.6115	23.1053	137.748	47.2172	44.6661	137.748	49.7313	48.3586
137.848	19.6298	13.9796	137.848	26.5994	23.097	137.848	47.184	44.646	137.848	49.723	48.3474
137.948	19.5929	13.9737	137.948	26.5801	23.0888	137.948	47.1297	44.626	137.948	49.7117	48.3362
138.048	19.5634	13.9678	138.048	26.5663	23.0806	138.048	47.0806	44.6059	138.048	49.6939	48.325
138.148	19.5416	13.9619	138.148	26.5524	23.0724	138.148	47.0589	44.5859	138.148	49.6878	48.3138
138.248	19.5141	13.9561	138.248	26.5427	23.0642	138.248	47.0337	44.5658	138.248	49.6744	48.3027
138.348	19.5068	13.9502	138.348	26.5468	23.056	138.348	47.0045	44.5458	138.348	49.6647	48.2915
138.448	19.4693	13.9443	138.448	26.5174	23.0478	138.448	46.9675	44.5258	138.448	49.6394	48.2803
138.548	19.4421	13.9384	138.548	26.5154	23.0396	138.548	46.9243	44.5058	138.548	49.6292	48.2691
138.648	19.3977	13.9326	138.648	26.4905	23.0314	138.648	46.9011	44.4858	138.648	49.6064	48.258
138.748	19.3585	13.9267	138.748	26.4765	23.0232	138.748	46.86	44.4659	138.748	49.5827	48.2468
138.848	19.304	13.9209	138.848	26.4513	23.015	138.848	46.8384	44.4459	138.848	49.5573	48.2356
138.948	19.2766	13.915	138.948	26.4452	23.0069	138.948	46.8228	44.426	138.948	49.5455	48.2245
139.048	19.2296	13.9091	139.048	26.4351	22.9987	139.048	46.7855	44.406	139.048	49.5297	48.2133
139.148	19.2135	13.9033	139.148	26.4641	22.9905	139.148	46.7797	44.3861	139.148	49.5316	48.2022
139.248	19.1884	13.8974	139.248	26.4702	22.9823	139.248	46.7501	44.3662	139.248	49.5219	48.191
139.348	19.1804	13.8916	139.348	26.4685	22.9742	139.348	46.7408	44.3463	139.348	49.5159	48.1799
139.448	19.1494	13.8858	139.448	26.4549	22.966	139.448	46.6996	44.3264	139.448	49.5025	48.1687
139.548	19.1315	13.8799	139.548	26.443	22.9578	139.548	46.6626	44.3065	139.548	49.5003	48.1576
139.648	19.1335	13.8741	139.648	26.4474	22.9497	139.648	46.6297	44.2866	139.648	49.4986	48.1464
[truncated: 13,847 more rows]

## Sheet: 2C
	KMS - R175H												KMS - p53 KO
[scDb] (M)	H2			F53S			Y57I			F53S Y57I			H2			F53S			Y57I			F53S Y57I
3.33e-09	80.46	79.7	77.41	83.3	82.26	81.99	81.92	84.62	82.4	83.3	83.09	82.26	42.28	31.87	25.11	0	0.37	-0.73	34.7	38.26	35.16	-3.74	-3.56	3.01
1.11e-09	79.91	79.91	79.35	81.43	85.1	82.89	81.5	81.5	84.83	84.83	81.5	83.3	28.4	25.75	27.12	0.46	2.83	-4.2	29.86	30.23	27.31	5.84	-2.47	0.91
3.7e-10	81.85	79.49	77.69	84.27	85.24	82.89	84.55	83.65	83.93	83.86	83.86	82.68	19.82	7.49	10.78	-0.55	2.83	-2.01	13.15	13.88	13.97	-4.75	3.38	-5.94
1.23e-10	72.84	74.85	77.55	81.92	82.82	81.85	83.58	83.3	81.85	83.72	79.56	81.29	0.73	-1	-0.18	-0.64	1.74	-1.64	6.48	5.3	3.11	-3.56	6.12	-1.1
4.12e-11	50.37	49.65	55.97	82.03	82.75	80.87	86.69	83.7	83.7	83.09	83.42	82.87	4.5	-7.51	-4.8	0.14	-5.77	0.82	4.4	-5.19	-2.09	-0.93	-2.19	5.08
1.37e-11	14.22	11.72	10.5	65.62	62.02	64.9	78.49	74.71	76.71	79.54	78.32	84.14	2.07	1.78	-2.57	0.43	0.43	0.62	-3.25	3.04	3.24	-6.74	-1.99	-1.8
4.57e-12	3.57	2.07	1.24	18.77	10.56	23.37	37.17	37.01	43.55	47.1	48.76	44.11	5.56	5.76	-0.06	-1.8	2.37	6.14	-0.54	4.11	10.11	-0.54	5.66	-3.45
1.52e-12	-0.14	0.3	-1.36	2.52	3.96	-5.08	10.78	5.07	6.4	12.17	7.95	11.94	0.04	-4.03	-1.32	2.07	0.43	1.11	0.33	-9.84	-0.44	-2.96	1.01	1.78
5.08e-13	-0.14	0.13	2.91	-1.2	-2.64	1.96	1.96	3.07	-1.86	4.79	2.91	7.4	0.62	-5.29	-4.9	-2.87	-5.48	-4.12	-0.15	-1.9	-1.9	0.14	-1.41	0.43
1.69e-13	-3.36	-3.75	3.02	-0.31	0.36	8.51	-0.81	-5.74	1.91	-5.8	3.02	2.96	4.21	0.14	-4.42	4.21	-6.35	-3.45	1.59	-1.61	1.59	2.37	3.62	-1.9

## Sheet: 2D
	KMS26 - R175H															KMS26 - p53 KO
[scDb] (M)	H229.5			H212.9			H26.8			H23.3			No scDb			H229.5			H212.9			H26.8			H23.3			No scDb
3.33e-09	2492.14	2542.28	2382.01	4019.74	3848.31	3708.12	4374.54	4105.65	4033.48	3971.69	3643.28	4023.17				693.845	374.623	346.707		46.3474		248.526	238.886	217.654	56.2908		209.35
1.11e-09	2597.37	2084.79	1962.09	3626.87	3644.88	3746.32	4120.7	3642.62	3829.95	3653.88	3602.12	3843.53				596.203	261.24	155.67				185.621	148.401	183.897
3.7e-10	1822.69	1636.97	1741.45	3288.64	2816.8	3306.48	3534.72	3602.12	3337.72	3599.88	3467.45	3714.73				261.24	98.2511	146.568	48.8885	65.7354		139.174	144.73	256.49	89.9309	81.3814	110.368
1.23e-10	1192.75	1226.39	1167.54	2977.82	2854.23	2722.28	3241.85	3532.48	3068.57	3152.89	3179.55	3487.62				141.033	139.174	171.701	122.118	164.628	131.67	159.269	168.175	106.373	173.457	169.94	141.033
4.12e-11	524.37	563.936	539.604	1633.78	1424.48	1540.37	2098.7	2195	2092.2	2459.05	2027.43	2470.84				175.901	165.988	198.79	139.188	192.282	180.833	134.096	187.386	200.412	154.332	157.673	122.12
1.37e-11	253.564	310.894	266.394	733.285	779.985	763.418	1072.39	1048.21	1087.51	1406.02	1214.91	1358.43				156.004	161.005	134.096	145.942	202.034	265.849	113.475	139.188	261.125	83.3942	152.659	338.876
4.57e-12	155.009	227.72	156.696	247.127	267.994	320.358	396.89	417.007	437.06	530.466	519.796	621.554				142.57	147.625	177.547	177.547	218.171	197.165	144.257	170.953	387.749	132.393	115.211	306.457
1.52e-12	141.445	185.097	199.95	175.128	217.958	149.938	219.588	325.081	160.063	263.192	354.873	247.127				140.88	161.005	135.796	157.673	97.6978	267.422	165.988	101.23	128.98	132.393	202.034	156.004
5.08e-13	168.45	163.423	175.128	277.576	224.47	139.74	193.363	222.844	175.128	217.958	387.582	180.119				175.901	113.475	137.493	150.983	130.688	308.008	145.942	88.7926	361.857	169.3	213.344	145.942
1.69e-13	230.965	198.305	193.363	117.355	188.407	188.407	139.74	213.062	235.824	193.363	198.305	199.95				177.547	128.98	248.482	147.625	127.269	150.983	156.004	123.839	304.906	165.988	354.211	384.711
0													160.464	165.694	176.16
0													153.491

## Sheet: 2E
	TYK-nu - p53 R175H																								TYK-nu - p53 KO
Time (h)	No scDb												H2 - 0.01 nM			Y57I - 0.01 nM			F53S - 0.01 nM			F53S Y57I - 0.01 nM			No scDb												H2 - 0.01 nM			Y57I - 0.01 nM			F53S - 0.01 nM			F53S Y57I - 0.01 nM
0	531.976	542.457	556.027	521.495	563.418	560.109	612.732	573.899	602.583	545.766	588.13	609.974	561.432	487.075	556.247	537.934	552.496	549.628	583.056	512.559	551.393	543.45	565.514	538.265	531.976	542.457	556.027	521.495	563.418	560.109	612.732	573.899	602.583	545.766	588.13	609.974	561.432	487.075	556.247	537.934	552.496	549.628	583.056	512.559	551.393	543.45	565.514	538.265
3	570.369	583.828	595.522	562.205	596.625	607.106	659.399	617.587	642.519	589.123	630.715	653.331	600.597	521.716	593.205	576.547	587.579	591.992	620.676	549.187	591.55	583.276	603.576	576.657	570.369	583.828	595.522	562.205	596.625	607.106	659.399	617.587	642.519	589.123	630.715	653.331	600.597	521.716	593.205	576.547	587.579	591.992	620.676	549.187	591.55	583.276	603.576	576.657
6	607.327	621.007	640.423	607.768	635.128	650.242	705.734	651.235	690.4	622.22	670.211	699.887	640.534	554.261	636.01	611.078	624.758	628.619	657.965	582.835	630.715	624.316	646.932	612.07	607.327	621.007	640.423	607.768	635.128	650.242	705.734	651.235	690.4	622.22	670.211	699.887	640.534	554.261	636.01	611.078	624.758	628.619	657.965	582.835	630.715	624.316	646.932	612.07
9	644.395	659.62	687.09	650.021	677.271	688.524	741.479	693.709	736.846	668.997	710.147	743.906	686.538	589.675	681.353	653.662	664.033	672.417	704.631	624.206	673.189	663.481	685.656	653.993	644.395	659.62	687.09	650.021	677.271	688.524	741.479	693.709	736.846	668.997	710.147	743.906	686.538	589.675	681.353	653.662	664.033	672.417	704.631	624.206	673.189	663.481	685.656	653.993
12	679.257	698.453	724.931	684.773	715.222	726.585	781.085	732.543	780.313	709.485	747.547	764.316	722.504	621.889	717.98	687.752	695.033	701.432	741.038	651.787	702.535	694.151	720.187	682.236	679.257	698.453	724.931	684.773	715.222	726.585	781.085	732.543	780.313	709.485	747.547	764.316	722.504	621.889	717.98	687.752	695.033	701.432	741.038	651.787	702.535	694.151	720.187	682.236
15	712.023	730.667	762.44	715.332	751.96	764.867	826.097	762.661	816.609	742.913	792.007	796.089	760.565	646.822	750.856	720.738	730.226	734.86	776.01	680.029	737.397	725.703	761.006	709.265	712.023	730.667	762.44	715.332	751.96	764.867	826.097	762.661	816.609	742.913	792.007	796.089	760.565	646.822	750.856	720.738	730.226	734.86	776.01	680.029	737.397	725.703	761.006	709.265
18	739.604	760.013	795.537	754.056	784.615	798.075	861.069	802.267	854.56	774.135	819.477	852.022	791.896	674.182	783.622	746.223	755.269	774.245	796.751	711.913	772.7	753.394	783.071	739.273	739.604	760.013	795.537	754.056	784.615	798.075	861.069	802.267	854.56	774.135	819.477	852.022	791.896	674.182	783.622	746.223	755.269	774.245	796.751	711.913	772.7	753.394	783.071	739.273
21	777.113	794.434	834.922	790.021	829.516	843.969	904.757	848.161	898.137	816.94	860.186	899.13	828.082	710.589	829.296	782.078	780.754	806.9	833.047	746.774	809.107	783.622	816.278	770.494	777.113	794.434	834.922	790.021	829.516	843.969	904.757	848.161	898.137	816.94	860.186	899.13	828.082	710.589	829.296	782.078	780.754	806.9	833.047	746.774	809.107	783.622	816.278	770.494
24	825.214	841.321	886.112	839.225	876.514	882.361	954.071	889.422	939.95	866.585	910.273	944.693	877.176	753.063	878.941	817.16	811.313	832.826	871.329	787.263	850.147	809.879	844.52	791.786	825.214	841.321	886.112	839.225	876.514	882.361	954.071	889.422	939.95	866.585	910.273	944.693	877.176	753.063	878.941	817.16	811.313	832.826	871.329	787.263	850.147	809.879	844.52	791.786
27	871.66	888.098	934.985	887.767	925.608	936.75	1008.35	946.9	1001.62	926.38	960.359	1002.06	924.284	797.854	926.821	844.3	836.577	860.297	907.956	826.207	894.497	837.901	869.012	814.402	871.66	888.098	934.985	887.767	925.608	936.75	1008.35	946.9	1001.62	926.38	960.359	1002.06	924.284	797.854	926.821	844.3	836.577	860.297	907.956	826.207	894.497	837.901	869.012	814.402
30	935.316	939.508	1000.63	941.494	984.851	1004.38	1068.37	1003.16	1059.98	979.997	1026.88	1055.13	973.708	852.684	982.865	873.977	868.461	886.553	952.857	867.909	934.544	855.994	892.18	834.15	935.316	939.508	1000.63	941.494	984.851	1004.38	1068.37	1003.16	1059.98	979.997	1026.88	1055.13	973.708	852.684	982.865	873.977	868.461	886.553	952.857	867.909	934.544	855.994	892.18	834.15
33	1000.63	1011.99	1067.92	1011.55	1057.11	1070.46	1140.41	1067.37	1134.23	1046.08	1092.31	1095.51	1034.83	904.426	1050.27	902.991	884.678	896.262	993.456	906.191	973.819	891.849	922.077	842.314	1000.63	1011.99	1067.92	1011.55	1057.11	1070.46	1140.41	1067.37	1134.23	1046.08	1092.31	1095.51	1034.83	904.426	1050.27	902.991	884.678	896.262	993.456	906.191	973.819	891.849	922.077	842.314
36	1065.06	1086.79	1133.9	1086.02	1124.3	1135.33	1213.99	1135.77	1208.7	1119.56	1154.09	1188.07	1091.09	969.847	1110.62	933.551	904.646	931.455	1039.46	961.904	1017.51	913.362	943.811	874.528	1065.06	1086.79	1133.9	1086.02	1124.3	1135.33	1213.99	1135.77	1208.7	1119.56	1154.09	1188.07	1091.09	969.847	1110.62	933.551	904.646	931.455	1039.46	961.904	1017.51	913.362	943.811	874.528
39	1135.77	1158.83	1215.32	1163.79	1193.47	1209.03	1285.26	1210.9	1300.04	1186.96	1228.22	1266.06	1158.5	1036.04	1184.2	965.103	924.615	947.01	1082.16	1000.08	1056.78	935.868	968.965	889.532	1135.77	1158.83	1215.32	1163.79	1193.47	1209.03	1285.26	1210.9	1300.04	1186.96	1228.22	1266.06	1158.5	1036.04	1184.2	965.103	924.615	947.01	1082.16	1000.08	1056.78	935.868	968.965	889.532
42	1209.8	1228.33	1292.32	1243.89	1265.84	1286.58	1364.58	1287.8	1369.11	1260.77	1300.93	1329.17	1219.73	1103.34	1247.42	985.734	940.832	960.69	1118.12	1040.23	1103.23	952.968	991.912	893.283	1209.8	1228.33	1292.32	1243.89	1265.84	1286.58	1364.58	1287.8	1369.11	1260.77	1300.93	1329.17	1219.73	1103.34	1247.42	985.734	940.832	960.69	1118.12	1040.23	1103.23	952.968	991.912	893.283
45	1292.87	1302.25	1369.33	1324.54	1341.19	1361.6	1431.55	1352.01	1447.43	1335.12	1379.26	1428.79	1283.61	1160.48	1315.38	1001.51	962.345	986.175	1147.47	1087.78	1142.17	971.722	1010.45	914.244	1292.87	1302.25	1369.33	1324.54	1341.19	1361.6	1431.55	1352.01	1447.43	1335.12	1379.26	1428.79	1283.61	1160.48	1315.38	1001.51	962.345	986.175	1147.47	1087.78	1142.17	971.722	1010.45	914.244
48	1374.73	1372.53	1458.8	1408.6	1427.24	1458.69	1527.86	1445.45	1522.23	1422.72	1448.21	1508.77	1351.67	1236.17	1384.99	1022.14	972.274	995.111	1195.79	1136.88	1175.93	983.196	1023.35	922.519	1374.73	1372.53	1458.8	1408.6	1427.24	1458.69	1527.86	1445.45	1522.23	1422.72	1448.21	1508.77	1351.67	1236.17	1384.99	1022.14	972.274	995.111	1195.79	1136.88	1175.93	983.196	1023.35	922.519
51	1463.98	1456.92	1547.06	1488.92	1516.94	1540.88	1595.6	1523.45	1614.79	1502.6	1540.44	1583.46	1427.36	1313.72	1456.26	1036.37	982.424	1008.13	1222.27	1174.72	1215.2	983.307	1037.47	926.821	1463.98	1456.92	1547.06	1488.92	1516.94	1540.88	1595.6	1523.45	1614.79	1502.6	1540.44	1583.46	1427.36	1313.72	1456.26	1036.37	982.424	1008.13	1222.27	1174.72	1215.2	983.307	1037.47	926.821
54	1546.06	1541.43	1620.75	1582.25	1612.7	1642.93	1679.55	1612.26	1703.93	1590.63	1629.8	1659.59	1495.87	1390.29	1519.92	1051.71	1000.52	1012.32	1252.83	1205.83	1247.09	993.346	1055.46	925.828	1546.06	1541.43	1620.75	1582.25	1612.7	1642.93	1679.55	1612.26	1703.93	1590.63	1629.8	1659.59	1495.87	1390.29	1519.92	1051.71	1000.52	1012.32	1252.83	1205.83	1247.09	993.346	1055.46	925.828
57	1636.97	1635.42	1723.68	1671.06	1693.89	1734.6	1767.04	1698.42	1805.21	1679.88	1719.71	1761.52	1571	1463.98	1610.49	1061.97	1020.38	1021.59	1299.27	1250.18	1275.44	1009.12	1067.37	924.284	1636.97	1635.42	1723.68	1671.06	1693.89	1734.6	1767.04	1698.42	1805.21	1679.88	1719.71	1761.52	1571	1463.98	1610.49	1061.97	1020.38	1021.59	1299.27	1250.18	1275.44	1009.12	1067.37	924.284
60	1739.57	1727.43	1822.75	1770.35	1797.38	1823.08	1863.68	1786.12	1904.28	1766.82	1813.15	1870.19	1654.4	1546.17	1682.53	1074.76	1024.02	1038.91	1328.51	1291.66	1319.79	1014.64	1084.36	932.006	1739.57	1727.43	1822.75	1770.35	1797.38	1823.08	1863.68	1786.12	1904.28	1766.82	1813.15	1870.19	1654.4	1546.17	1682.53	1074.76	1024.02	1038.91	1328.51	1291.66	1319.79	1014.64	1084.36	932.006
63	1845.81	1813.04	1917.08	1878.58	1894.46	1918.62	1953.48	1879.02	1998.61	1872.73	1915.09	1965.07	1740.67	1640.06	1766.49	1096.83	1044.65	1057.44	1367.12	1329.06	1352.67	1022.8	1107.53	945.245	1845.81	1813.04	1917.08	1878.58	1894.46	1918.62	1953.48	1879.02	1998.61	1872.73	1915.09	1965.07	1740.67	1640.06	1766.49	1096.83	1044.65	1057.44	1367.12	1329.06	1352.67	1022.8	1107.53	945.245
66	1945.76	1891.04	2007.43	1982.83	1987.46	2030.71	2047.81	1980.18	2088.41	1959.11	2003.68	2058.07	1813.82	1722.03	1833.78	1103.56	1057.11	1065.5	1403.19	1373.96	1386.2	1035.16	1116.36	944.583	1945.76	1891.04	2007.43	1982.83	1987.46	2030.71	2047.81	1980.18	2088.41	1959.11	2003.68	2058.07	1813.82	1722.03	1833.78	1103.56	1057.11	1065.5	1403.19	1373.96	1386.2	1035.16	1116.36	944.583
69	2045.38	1996.07	2097.9	2090.39	2093.93	2124.38	2127.46	2066.23	2194.65	2070.54	2090.84	2156.59	1894.46	1804.66	1917.85	1121.54	1070.02	1084.47	1445.45	1411.47	1423.38	1050.49	1130.92	949.217	2045.38	1996.07	2097.9	2090.39	2093.93	2124.38	2127.46	2066.23	2194.65	2070.54	2090.84	2156.59	1894.46	1804.66	1917.85	1121.54	1070.02	1084.47	1445.45	1411.47	1423.38	1050.49	1130.92	949.217
72	2145.45	2093.93	2184.06	2190.79	2184.72	2230.17	2219.58	2155.49	2292.84	2174.57	2181.52	2238.45	1971.58	1901.96	1999.05	1137.54	1078.52	1089.55	1483.62	1462.66	1453.39	1064.17	1148.57	960.69	2145.45	2093.93	2184.06	2190.79	2184.72	2230.17	2219.58	2155.49	2292.84	2174.57	2181.52	2238.45	1971.58	1901.96	1999.05	1137.54	1078.52	1089.55	1483.62	1462.66	1453.39	1064.17	1148.57	960.69
75	2254.22	2180.97	2282.03	2295.04	2292.4	2354.95	2307.4	2263.82	2396.76	2272.32	2292.07	2332	2056.42	1985.81	2076.27	1151.55	1086.13	1103.56	1524.66	1506.02	1495.42	1064.84	1162.36	957.381	2254.22	2180.97	2282.03	2295.04	2292.4	2354.95	2307.4	2263.82	2396.76	2272.32	2292.07	2332	2056.42	1985.81	2076.27	1151.55	1086.13	1103.56	1524.66	1506.02	1495.42	1064.84	1162.36	957.381
78	2349.21	2276.62	2382.09	2380.21	2377.01	2456.56	2394.66	2331.23	2492.96	2379.22	2393.12	2413.97	2142.69	2072.3	2139.05	1170.08	1110.62	1115.36	1562.61	1555	1527.97	1077.74	1185.53	959.477	2349.21	2276.62	2382.09	2380.21	2377.01	2456.56	2394.66	2331.23	2492.96	2379.22	2393.12	2413.97	2142.69	2072.3	2139.05	1170.08	1110.62	1115.36	1562.61	1555	1527.97	1077.74	1185.53	959.477
81	2445.74	2358.37	2470.35	2486.78	2479.94	2533.01	2470.68	2427.1	2575.48	2481.38	2491.75	2503.11	2226.09	2172.25	2228.52	1190.93	1120	1139.41	1603.1	1590.3	1571.99	1091.09	1190.93	958.815	2445.74	2358.37	2470.35	2486.78	2479.94	2533.01	2470.68	2427.1	2575.48	2481.38	2491.75	2503.11	2226.09	2172.25	2228.52	1190.93	1120	1139.41	1603.1	1590.3	1571.99	1091.09	1190.93	958.815
84	2542.94	2460.31	2535.99	2583.87	2564.34	2615.42	2564.89	2511.5	2661.2	2551.1	2585.52	2615.09	2303.98	2249.48	2299.9	1205.28	1135.88	1142.83	1649.33	1640.28	1607.73	1099.26	1204.83	978.232	2542.94	2460.31	2535.99	2583.87	2564.34	2615.42	2564.89	2511.5	2661.2	2551.1	2585.52	2615.09	2303.98	2249.48	2299.9	1205.28	1135.88	1142.83	1649.33	1640.28	1607.73	1099.26	1204.83	978.232
87	2637.6	2533.23	2635.28	2675.44	2659.11	2686.91	2667.82	2618.07	2734.13	2652.05	2650.95	2691.88	2391.91	2337.19	2371.61	1215.09	1156.84	1163.02	1692.24	1676.24	1659.69	1112.38	1225.8	973.046	2637.6	2533.23	2635.28	2675.44	2659.11	2686.91	2667.82	2618.07	2734.13	2652.05	2650.95	2691.88	2391.91	2337.19	2371.61	1215.09	1156.84	1163.02	1692.24	1676.24	1659.69	1112.38	1225.8	973.046
90	2705.44	2618.62	2718.79	2747.7	2720.34	2764.58	2715.37	2678.08	2817.64	2742.62	2733.03	2758.29	2468.14	2421.47	2438.9	1214.21	1166.11	1165.23	1732.73	1713.53	1687.83	1122.53	1240.25	980.217	2705.44	2618.62	2718.79	2747.7	2720.34	2764.58	2715.37	2678.08	2817.64	2742.62	2733.03	2758.29	2468.14	2421.47	2438.9	1214.21	1166.11	1165.23	1732.73	1713.53	1687.83	1122.53	1240.25	980.217
93	2787.08	2701.14	2782.67	2821.72	2794.14	2839.16	2795.36	2755.42	2888.47	2813.34	2802.53	2813.89	2524.18	2483.14	2500.46	1233.08	1182.33	1183.1	1773.66	1764.17	1736.81	1130.92	1253.93	975.032	2787.08	2701.14	2782.67	2821.72	2794.14	2839.16	2795.36	2755.42	2888.47	2813.34	2802.53	2813.89	2524.18	2483.14	2500.46	1233.08	1182.33	1183.1	1773.66	1764.17	1736.81	1130.92	1253.93	975.032
96	2839.71	2769.54	2848.09	2879.75	2877.11	2886.82	2861.77	2823.16	2941.31	2857.91	2866.07	2883.73	2595.78	2577.03	2577.03	1248.74	1196.78	1205.61	1818.67	1811.06	1781.05	1157.17	1274.01	987.609	2839.71	2769.54	2848.09	2879.75	2877.11	2886.82	2861.77	2823.16	2941.31	2857.91	2866.07	2883.73	2595.78	2577.03	2577.03	1248.74	1196.78	1205.61	1818.67	1811.06	1781.05	1157.17	1274.01	987.609
99	2894.1	2832.2	2903.03	2933.04	2923.99	2924.99	2893.32	2884.5	2991.51	2942.53	2913.51	2927.97	2638.7	2630.2	2621.38	1273.68	1213.33	1214.1	1852.43	1839.19	1812.38	1164.9	1292.1	989.816	2894.1	2832.2	2903.03	2933.04	2923.99	2924.99	2893.32	2884.5	2991.51	2942.53	2913.51	2927.97	2638.7	2630.2	2621.38	1273.68	1213.33	1214.1	1852.43	1839.19	1812.38	1164.9	1292.1	989.816
102	2950.91	2911.42	2944.95	2974.85	2978.82	2961.39	2944.95	2950.03	3035.2	2970.22	2958.08	2973.86	2681.5	2705.66	2651.39	1289.78	1229.33	1229.88	1899.76	1892.14	1851.55	1175.93	1303.35	995.111	2950.91	2911.42	2944.95	2974.85	2978.82	2961.39	2944.95	2950.03	3035.2	2970.22	2958.08	2973.86	2681.5	2705.66	2651.39	1289.78	1229.33	1229.88	1899.76	1892.14	1851.55	1175.93	1303.35	995.111
105	2982.68	2950.25	2981.14	2999.68	3014.02	3017.22	2984.12	2972.98	3074.8	3024.06	3030.34	3005.19	2735.56	2756.85	2721.55	1309.2	1242.57	1244	1936.05	1933.18	1886.19	1189.61	1330.71	992.904	2982.68	2950.25	2981.14	2999.68	3014.02	3017.22	2984.12	2972.98	3074.8	3024.06	3030.34	3005.19	2735.56	2756.85	2721.55	1309.2	1242.57	1244	1936.05	1933.18	1886.19	1189.61	1330.71	992.904
108	3045.02	3010.49	3037.63	3048.44	3036.85	3060.02	3010.49	2997.91	3084.62	3052.85	3061.24	3031.12	2773.84	2809.81	2756.41	1330.05	1255.36	1263.19	1977.31	1974.22	1942.34	1201.74	1346.82	1010.12	3045.02	3010.49	3037.63	3048.44	3036.85	3060.02	3010.49	2997.91	3084.62	3052.85	3061.24	3031.12	2773.84	2809.81	2756.41	1330.05	1255.36	1263.19	1977.31	1974.22	1942.34	1201.74	1346.82	1010.12
111	3079.66	3043.91	3050.42	3104.81	3079.55	3069.84	3050.31	3049.76	3129.53	3097.31	3113.09	3072.6	2828.89	2842.13	2775.28	1357.63	1274.89	1276.1	2033.47	2023.54	1979.08	1229.33	1363.81	1008.79	3079.66	3043.91	3050.42	3104.81	3079.55	3069.84	3050.31	3049.76	3129.53	3097.31	3113.09	3072.6	2828.89	2842.13	2775.28	1357.63	1274.89	1276.1	2033.47	2023.54	1979.08	1229.33	1363.81	1008.79
114	3081.53	3081.09	3083.41	3118.27	3111.65	3116.07	3065.1	3069.51	3142.65	3116.4	3099.63	3090.8	2848.2	2869.05	2826.8	1365.46	1283.38	1288.35	2068.33	2055.53	2015.05	1232.75	1368.99	1023.68	3081.53	3081.09	3083.41	3118.27	3111.65	3116.07	3065.1	3069.51	3142.65	3116.4	3099.63	3090.8	2848.2	2869.05	2826.8	1365.46	1283.38	1288.35	2068.33	2055.53	2015.05	1232.75	1368.99	1023.68
117	3127.87	3099.08	3083.74	3125.55	3128.42	3129.41	3094.11	3086.83	3162.51	3116.73	3122.46	3093.23	2872.14	2902.92	2871.04	1386.76	1310.96	1317.03	2114.78	2115.77	2050.02	1249.96	1396.24	1028.43	3127.87	3099.08	3083.74	3125.55	3128.42	3129.41	3094.11	3086.83	3162.51	3116.73	3122.46	3093.23	2872.14	2902.92	2871.04	1386.76	1310.96	1317.03	2114.78	2115.77	2050.02	1249.96	1396.24	1028.43
120	3143.76	3112.43	3134.6	3144.64	3152.47	3142.1	3098.63	3135.04	3192.3	3151.59	3143.87	3124.67	2919.36	2947.82	2894.76	1405.4	1331.38	1340.09	2154.93	2165.74	2099.22	1266.84	1416.76	1025.45	3143.76	3112.43	3134.6	3144.64	3152.47	3142.1	3098.63	3135.04	3192.3	3151.59	3143.87	3124.67	2919.36	2947.82	2894.76	1405.4	1331.38	1340.09	2154.93	2165.74	2099.22	1266.84	1416.76	1025.45

[truncated: 47 more sheets: 2F, 2G, 2H, 3B, 3E, 4D, 4E, 4FG, 5A, 5B, 5C, 5D, 5E, 5F, 5G, 5H, 5I, 5J, 5K, 5L …]
